# Supplementary material for: Reduction of APOE accounts for neurobehavioral deficits in fetal alcohol spectrum disorders
Source: Mol Psychiatry. 2024 May 11;29(11):3364–80. doi: 10.1038/s41380-024-02586-6 (PMC11541007; doi:10.1038/s41380-024-02586-6)
Supplement: Supplementary file 2 — Supplementary Tables [file 41380_2024_2586_MOESM2_ESM.xlsx]

## Sheet: Table 1 (Down)
Supplementary Table 1. Gene Ontology (GO) terms enriched in each cluster of B-cell DEGs in Fig. 1. (Down)
Term	P-value	Adjusted P-value	Old P-value	Old Adjusted P-value	Odds Ratio	Combined Score	Genes
vasculature development (GO:0001944)	0.000307945	0.785722	0	0	76.1905	616.045	ERRFI1;STK11
negative regulation of TORC1 signaling (GO:1904262)	0.000307945	0.523815	0	0	76.1905	616.045	STK11;SESN1
negative regulation of phospholipid metabolic process (GO:1903726)	0.0104554	1	0	0	95.2381	434.347	PIK3IP1
iron ion import across plasma membrane (GO:0098711)	0.0104554	1	0	0	95.2381	434.347	STEAP3
regulation of extent of cell growth (GO:0061387)	0.0104554	1	0	0	95.2381	434.347	APOE
lipoprotein metabolic process (GO:0042157)	0.0104554	1	0	0	95.2381	434.347	APOE
positive regulation of phospholipid transport (GO:2001140)	0.0104554	1	0	0	95.2381	434.347	APOE
negative regulation of glucocorticoid receptor signaling pathway (GO:2000323)	0.0104554	1	0	0	95.2381	434.347	PER1
lipoprotein catabolic process (GO:0042159)	0.0104554	1	0	0	95.2381	434.347	APOE
positive regulation of cGMP biosynthetic process (GO:0030828)	0.0104554	1	0	0	95.2381	434.347	APOE
negative regulation of synapse organization (GO:1905809)	0.0121876	1	0	0	81.6327	359.783	APOE
copper ion import (GO:0015677)	0.0121876	1	0	0	81.6327	359.783	STEAP3
regulation of sterol transport (GO:0032371)	0.0121876	1	0	0	81.6327	359.783	APOE
positive regulation of lipid transport (GO:0032370)	0.0121876	1	0	0	81.6327	359.783	APOE
negative regulation of glycoprotein biosynthetic process (GO:0010561)	0.0121876	1	0	0	81.6327	359.783	ITM2C
regulation of dendritic spine maintenance (GO:1902950)	0.0121876	1	0	0	81.6327	359.783	APOE
regulation of glucocorticoid receptor signaling pathway (GO:2000322)	0.0121876	1	0	0	81.6327	359.783	PER1
chylomicron remnant clearance (GO:0034382)	0.0121876	1	0	0	81.6327	359.783	APOE
regulation of Cdc42 protein signal transduction (GO:0032489)	0.0121876	1	0	0	81.6327	359.783	APOE
attachment of GPI anchor to protein (GO:0016255)	0.0121876	1	0	0	81.6327	359.783	PLAUR
regulation of nitrogen compound metabolic process (GO:0051171)	0.0139168	1	0	0	71.4286	305.333	APOE
cGMP-mediated signaling (GO:0019934)	0.0139168	1	0	0	71.4286	305.333	APOE
lung epithelium development (GO:0060428)	0.0139168	1	0	0	71.4286	305.333	ERRFI1
cellular response to UV-B (GO:0071493)	0.0139168	1	0	0	71.4286	305.333	STK11
regulation of amyloid fibril formation (GO:1905906)	0.0139168	1	0	0	71.4286	305.333	APOE
regulation of TORC1 signaling (GO:1903432)	0.00109289	1	0	0	40.8163	278.324	STK11;SESN1
very-low-density lipoprotein particle remodeling (GO:0034372)	0.0156432	1	0	0	63.4921	263.982	APOE
cellular response to leucine (GO:0071233)	0.0156432	1	0	0	63.4921	263.982	SESN1
chylomicron remodeling (GO:0034371)	0.0156432	1	0	0	63.4921	263.982	APOE
negative regulation of alcohol biosynthetic process (GO:1902931)	0.0156432	1	0	0	63.4921	263.982	APOE
negative regulation of amyloid-beta formation (GO:1902430)	0.0156432	1	0	0	63.4921	263.982	APOE
regulation of amyloid precursor protein biosynthetic process (GO:0042984)	0.0156432	1	0	0	63.4921	263.982	ITM2C
anoikis (GO:0043276)	0.0156432	1	0	0	63.4921	263.982	STK11
response to leucine (GO:0043201)	0.0156432	1	0	0	63.4921	263.982	SESN1
endothelial cell chemotaxis (GO:0035767)	0.0156432	1	0	0	63.4921	263.982	NR4A1
sterol catabolic process (GO:0016127)	0.0156432	1	0	0	63.4921	263.982	APOE
negative regulation of phosphatidylinositol 3-kinase signaling (GO:0014067)	0.0156432	1	0	0	63.4921	263.982	PIK3IP1
fatty acid homeostasis (GO:0055089)	0.0156432	1	0	0	63.4921	263.982	APOE
regulation of cysteine-type endopeptidase activity involved in apoptotic signaling pathway (GO:2001267)	0.0156432	1	0	0	63.4921	263.982	PLAUR
positive regulation of cholesterol esterification (GO:0010873)	0.0156432	1	0	0	63.4921	263.982	APOE
negative regulation of tyrosine phosphorylation of STAT protein (GO:0042532)	0.0156432	1	0	0	63.4921	263.982	SOCS3
cholesterol catabolic process (GO:0006707)	0.0156432	1	0	0	63.4921	263.982	APOE
regulation of hair cycle (GO:0042634)	0.0156432	1	0	0	63.4921	263.982	PER1
regulation of protein metabolic process (GO:0051246)	0.000149228	0.761509	0	0	29.0557	255.982	ABTB2;PLAUR;APOE
negative regulation of protein autophosphorylation (GO:0031953)	0.0173666	1	0	0	57.1429	231.612	ERRFI1
cardiovascular system development (GO:0072358)	0.0173666	1	0	0	57.1429	231.612	STK11
chylomicron assembly (GO:0034378)	0.0173666	1	0	0	57.1429	231.612	APOE
cellular response to leucine starvation (GO:1990253)	0.0173666	1	0	0	57.1429	231.612	SESN1
neuron projection regeneration (GO:0031102)	0.0173666	1	0	0	57.1429	231.612	APOE
positive regulation of steroid metabolic process (GO:0045940)	0.0173666	1	0	0	57.1429	231.612	APOE
negative regulation of cell activation (GO:0050866)	0.0173666	1	0	0	57.1429	231.612	APOE
negative regulation of transcription from RNA polymerase II promoter in response to stress (GO:0097201)	0.0173666	1	0	0	57.1429	231.612	BAG3
regulation of amyloid-beta clearance (GO:1900221)	0.0173666	1	0	0	57.1429	231.612	APOE
regulation of cholesterol esterification (GO:0010872)	0.019087	1	0	0	51.9481	205.649	APOE
negative regulation of amyloid precursor protein catabolic process (GO:1902992)	0.019087	1	0	0	51.9481	205.649	APOE
positive regulation by host of viral process (GO:0044794)	0.019087	1	0	0	51.9481	205.649	APOE
midbrain dopaminergic neuron differentiation (GO:1904948)	0.019087	1	0	0	51.9481	205.649	NR4A2
modulation by host of viral process (GO:0044788)	0.019087	1	0	0	51.9481	205.649	APOE
alcohol catabolic process (GO:0046164)	0.019087	1	0	0	51.9481	205.649	APOE
purine nucleobase metabolic process (GO:0006144)	0.019087	1	0	0	51.9481	205.649	GDA
negative regulation of blood coagulation (GO:0030195)	0.00180557	1	0	0	31.746	200.536	PLAUR;APOE
histone H3 deacetylation (GO:0070932)	0.0208046	1	0	0	47.619	184.409	PER1
phospholipid efflux (GO:0033700)	0.0208046	1	0	0	47.619	184.409	APOE
negative regulation of TOR signaling (GO:0032007)	0.00222569	1	0	0	28.5714	174.505	STK11;SESN1
negative regulation of cell projection organization (GO:0031345)	0.00233726	1	0	0	27.8746	168.886	APOE;ITM2C
negative regulation of hemostasis (GO:1900047)	0.0225192	1	0	0	43.956	166.742	APOE
response to UV-B (GO:0010224)	0.0225192	1	0	0	43.956	166.742	STK11
high-density lipoprotein particle assembly (GO:0034380)	0.0225192	1	0	0	43.956	166.742	APOE
triglyceride-rich lipoprotein particle remodeling (GO:0034370)	0.0225192	1	0	0	43.956	166.742	APOE
amyloid precursor protein metabolic process (GO:0042982)	0.0225192	1	0	0	43.956	166.742	APOE
negative regulation of epidermal growth factor-activated receptor activity (GO:0007175)	0.0225192	1	0	0	43.956	166.742	ERRFI1
positive regulation of cholesterol efflux (GO:0010875)	0.0225192	1	0	0	43.956	166.742	APOE
interleukin-6-mediated signaling pathway (GO:0070102)	0.0242309	1	0	0	40.8163	151.842	SOCS3
copper ion transport (GO:0006825)	0.0242309	1	0	0	40.8163	151.842	STEAP3
regulation of response to interferon-gamma (GO:0060330)	0.0242309	1	0	0	40.8163	151.842	SOCS3
fatty acid transport (GO:0015908)	0.0242309	1	0	0	40.8163	151.842	APOE
cell migration involved in sprouting angiogenesis (GO:0002042)	0.0242309	1	0	0	40.8163	151.842	NR4A1
purine-containing compound catabolic process (GO:0072523)	0.0242309	1	0	0	40.8163	151.842	GDA
purine nucleotide catabolic process (GO:0006195)	0.0242309	1	0	0	40.8163	151.842	GDA
negative regulation of coagulation (GO:0050819)	0.0259397	1	0	0	38.0952	139.123	APOE
heparan sulfate proteoglycan biosynthetic process (GO:0015012)	0.0259397	1	0	0	38.0952	139.123	EXTL3
positive regulation of membrane protein ectodomain proteolysis (GO:0051044)	0.0259397	1	0	0	38.0952	139.123	APOE
regulation of protein homooligomerization (GO:0032462)	0.0259397	1	0	0	38.0952	139.123	APOE
positive regulation of protein export from nucleus (GO:0046827)	0.0259397	1	0	0	38.0952	139.123	BAG3
negative regulation of platelet activation (GO:0010544)	0.0259397	1	0	0	38.0952	139.123	APOE
nitric oxide mediated signal transduction (GO:0007263)	0.0259397	1	0	0	38.0952	139.123	APOE
microtubule depolymerization (GO:0007019)	0.0259397	1	0	0	38.0952	139.123	KIF2A
negative regulation of insulin secretion (GO:0046676)	0.0259397	1	0	0	38.0952	139.123	PIM3
postsynaptic membrane organization (GO:0001941)	0.0276455	1	0	0	35.7143	128.153	APOE
regulation of steroid metabolic process (GO:0019218)	0.0276455	1	0	0	35.7143	128.153	APOE
fibrinolysis (GO:0042730)	0.0276455	1	0	0	35.7143	128.153	PLAUR
positive regulation of nitric-oxide synthase activity (GO:0051000)	0.0276455	1	0	0	35.7143	128.153	APOE
negative regulation of steroid biosynthetic process (GO:0010894)	0.0276455	1	0	0	35.7143	128.153	APOE
negative regulation of neuron projection development (GO:0010977)	0.00359455	1	0	0	22.409	126.125	APOE;ITM2C
high-density lipoprotein particle remodeling (GO:0034375)	0.0293485	1	0	0	33.6134	118.605	APOE
positive regulation of cholesterol transport (GO:0032376)	0.0293485	1	0	0	33.6134	118.605	APOE
reverse cholesterol transport (GO:0043691)	0.0293485	1	0	0	33.6134	118.605	APOE
long-term memory (GO:0007616)	0.0293485	1	0	0	33.6134	118.605	APOE
virion assembly (GO:0019068)	0.0293485	1	0	0	33.6134	118.605	APOE
positive regulation of cellular protein catabolic process (GO:1903364)	0.0293485	1	0	0	33.6134	118.605	APOE
nucleotide catabolic process (GO:0009166)	0.0293485	1	0	0	33.6134	118.605	GDA
fat cell differentiation (GO:0045444)	0.0041683	1	0	0	20.7792	113.875	NR4A2;NR4A1
positive regulation of cyclic nucleotide biosynthetic process (GO:0030804)	0.0310486	1	0	0	31.746	110.229	APOE
blood vessel endothelial cell migration (GO:0043534)	0.0310486	1	0	0	31.746	110.229	NR4A1
regulation of cholesterol efflux (GO:0010874)	0.0310486	1	0	0	31.746	110.229	APOE
regulation of amyloid-beta formation (GO:1902003)	0.0310486	1	0	0	31.746	110.229	APOE
anion homeostasis (GO:0055081)	0.0310486	1	0	0	31.746	110.229	APOE
regulation of epidermal growth factor receptor signaling pathway (GO:0042058)	0.00462466	1	0	0	19.7044	105.938	ERRFI1;PLAUR
positive regulation of transforming growth factor beta receptor signaling pathway (GO:0030511)	0.0327458	1	0	0	30.0752	102.827	STK11
regulation of transcription factor import into nucleus (GO:0042990)	0.0327458	1	0	0	30.0752	102.827	BAG3
regulation of platelet activation (GO:0010543)	0.0327458	1	0	0	30.0752	102.827	APOE
regulation of long-term synaptic potentiation (GO:1900271)	0.0327458	1	0	0	30.0752	102.827	APOE
positive regulation of cellular response to transforming growth factor beta stimulus (GO:1903846)	0.0327458	1	0	0	30.0752	102.827	STK11
regulation of epidermal cell differentiation (GO:0045604)	0.0344401	1	0	0	28.5714	96.2438	ERRFI1
positive regulation of dendritic spine development (GO:0060999)	0.0344401	1	0	0	28.5714	96.2438	APOE
entrainment of circadian clock by photoperiod (GO:0043153)	0.0344401	1	0	0	28.5714	96.2438	PER1
dopaminergic neuron differentiation (GO:0071542)	0.0344401	1	0	0	28.5714	96.2438	NR4A2
regulation of cholesterol transport (GO:0032374)	0.0344401	1	0	0	28.5714	96.2438	APOE
purine nucleotide metabolic process (GO:0006163)	0.0344401	1	0	0	28.5714	96.2438	GDA
heparan sulfate proteoglycan metabolic process (GO:0030201)	0.0344401	1	0	0	28.5714	96.2438	EXTL3
regulation of proteolysis (GO:0030162)	0.00543417	1	0	0	18.1406	94.604	ABTB2;PLAUR
negative regulation of neuron differentiation (GO:0045665)	0.00560334	1	0	0	17.8571	92.5785	APOE;ITM2C
negative regulation of apoptotic signaling pathway (GO:2001234)	0.0057749	1	0	0	17.5824	90.6239	NR4A2;PLAUR
negative regulation of protein tyrosine kinase activity (GO:0061099)	0.0361315	1	0	0	27.2109	90.3562	ERRFI1
photoperiodism (GO:0009648)	0.0361315	1	0	0	27.2109	90.3562	PER1
positive regulation of lipid metabolic process (GO:0045834)	0.0361315	1	0	0	27.2109	90.3562	APOE
positive regulation of autophagy (GO:0010508)	0.0061252	1	0	0	17.0576	86.9142	STK11;SESN1
regulation of interferon-gamma-mediated signaling pathway (GO:0060334)	0.03782	1	0	0	25.974	85.0628	SOCS3
acylglycerol homeostasis (GO:0055090)	0.03782	1	0	0	25.974	85.0628	APOE
regulation of membrane protein ectodomain proteolysis (GO:0051043)	0.03782	1	0	0	25.974	85.0628	APOE
positive regulation of biosynthetic process (GO:0009891)	0.03782	1	0	0	25.974	85.0628	APOE
regulation of insulin secretion involved in cellular response to glucose stimulus (GO:0061178)	0.03782	1	0	0	25.974	85.0628	PIM3
triglyceride catabolic process (GO:0019433)	0.03782	1	0	0	25.974	85.0628	APOE
regulation of cytokine production involved in inflammatory response (GO:1900015)	0.03782	1	0	0	25.974	85.0628	PER1
regulation of protein oligomerization (GO:0032459)	0.0395057	1	0	0	24.8447	80.281	APOE
cholesterol efflux (GO:0033344)	0.0395057	1	0	0	24.8447	80.281	APOE
microtubule polymerization or depolymerization (GO:0031109)	0.0395057	1	0	0	24.8447	80.281	KIF2A
positive regulation of ERBB signaling pathway (GO:1901186)	0.0395057	1	0	0	24.8447	80.281	PLAUR
positive regulation of monooxygenase activity (GO:0032770)	0.0395057	1	0	0	24.8447	80.281	APOE
cellular response to interleukin-6 (GO:0071354)	0.0395057	1	0	0	24.8447	80.281	SOCS3
regulation of epidermal growth factor-activated receptor activity (GO:0007176)	0.0411885	1	0	0	23.8095	75.9428	ERRFI1
positive regulation of purine nucleotide biosynthetic process (GO:1900373)	0.0411885	1	0	0	23.8095	75.9428	APOE
proteoglycan biosynthetic process (GO:0030166)	0.0411885	1	0	0	23.8095	75.9428	EXTL3
regulation of neuronal synaptic plasticity (GO:0048168)	0.0411885	1	0	0	23.8095	75.9428	APOE
cellular response to vascular endothelial growth factor stimulus (GO:0035924)	0.0428684	1	0	0	22.8571	71.9913	NR4A1
negative regulation of wound healing (GO:0061045)	0.0428684	1	0	0	22.8571	71.9913	APOE
regulation of apoptotic signaling pathway (GO:2001233)	0.0428684	1	0	0	22.8571	71.9913	NR4A2
long-chain fatty acid transport (GO:0015909)	0.0428684	1	0	0	22.8571	71.9913	APOE
negative regulation of insulin receptor signaling pathway (GO:0046627)	0.0428684	1	0	0	22.8571	71.9913	SOCS3
protein depolymerization (GO:0051261)	0.0428684	1	0	0	22.8571	71.9913	KIF2A
regulation of endothelial cell proliferation (GO:0001936)	0.0084242	1	0	0	14.4665	69.1016	NR4A1;APOE
negative regulation of cellular response to insulin stimulus (GO:1900077)	0.0445455	1	0	0	21.978	68.379	SOCS3
regulation of p38MAPK cascade (GO:1900744)	0.0445455	1	0	0	21.978	68.379	PER1
positive regulation of release of cytochrome c from mitochondria (GO:0090200)	0.0445455	1	0	0	21.978	68.379	PLAUR
regulation of supramolecular fiber organization (GO:1902903)	0.0445455	1	0	0	21.978	68.379	APOE
positive regulation of binding (GO:0051099)	0.00883962	1	0	0	14.1093	66.7162	PLAUR;APOE
negative regulation of peptidyl-tyrosine phosphorylation (GO:0050732)	0.0462197	1	0	0	21.164	65.0656	SOCS3
extrinsic apoptotic signaling pathway via death domain receptors (GO:0008625)	0.0462197	1	0	0	21.164	65.0656	BAG3
negative regulation of intracellular signal transduction (GO:1902532)	0.00277388	1	0	0	10.6477	62.6887	PER1;PIK3IP1;PLAUR
negative regulation of intracellular steroid hormone receptor signaling pathway (GO:0033144)	0.0478911	1	0	0	20.4082	62.0169	PER1
positive regulation of lipid biosynthetic process (GO:0046889)	0.0478911	1	0	0	20.4082	62.0169	APOE
negative regulation of homeostatic process (GO:0032845)	0.0478911	1	0	0	20.4082	62.0169	PIM3
negative regulation of JNK cascade (GO:0046329)	0.0478911	1	0	0	20.4082	62.0169	PER1
synaptic transmission, cholinergic (GO:0007271)	0.0478911	1	0	0	20.4082	62.0169	APOE
regulation of lipid biosynthetic process (GO:0046890)	0.0478911	1	0	0	20.4082	62.0169	APOE
triglyceride homeostasis (GO:0070328)	0.0478911	1	0	0	20.4082	62.0169	APOE
positive regulation of epidermal growth factor receptor signaling pathway (GO:0045742)	0.0495596	1	0	0	19.7044	59.2035	PLAUR
regulation of keratinocyte differentiation (GO:0045616)	0.0495596	1	0	0	19.7044	59.2035	ERRFI1
lung development (GO:0030324)	0.0495596	1	0	0	19.7044	59.2035	ERRFI1
regulation of blood coagulation (GO:0030193)	0.0512253	1	0	0	19.0476	56.6004	APOE
regulation of developmental growth (GO:0048638)	0.0512253	1	0	0	19.0476	56.6004	APOE
negative regulation of stress-activated MAPK cascade (GO:0032873)	0.0512253	1	0	0	19.0476	56.6004	PER1
negative regulation of endothelial cell proliferation (GO:0001937)	0.0512253	1	0	0	19.0476	56.6004	APOE
acylglycerol catabolic process (GO:0046464)	0.0512253	1	0	0	19.0476	56.6004	APOE
secondary alcohol metabolic process (GO:1902652)	0.0528881	1	0	0	18.4332	54.1857	APOE
regulation of dendritic spine development (GO:0060998)	0.0528881	1	0	0	18.4332	54.1857	APOE
regulation of protein export from nucleus (GO:0046825)	0.0528881	1	0	0	18.4332	54.1857	BAG3
negative regulation of blood vessel endothelial cell migration (GO:0043537)	0.0528881	1	0	0	18.4332	54.1857	APOE
regulation of protein autophosphorylation (GO:0031952)	0.0528881	1	0	0	18.4332	54.1857	ERRFI1
cellular response to amino acid stimulus (GO:0071230)	0.0545481	1	0	0	17.8571	51.9406	SESN1
cyclic-nucleotide-mediated signaling (GO:0019935)	0.0545481	1	0	0	17.8571	51.9406	APOE
positive regulation of dendrite development (GO:1900006)	0.0545481	1	0	0	17.8571	51.9406	APOE
central nervous system neuron differentiation (GO:0021953)	0.0545481	1	0	0	17.8571	51.9406	NR4A2
negative regulation of receptor activity (GO:2000272)	0.0545481	1	0	0	17.8571	51.9406	ERRFI1
GPI anchor biosynthetic process (GO:0006506)	0.0545481	1	0	0	17.8571	51.9406	PLAUR
positive regulation of transcription factor import into nucleus (GO:0042993)	0.0545481	1	0	0	17.8571	51.9406	BAG3
regulation of phosphatidylinositol 3-kinase activity (GO:0043551)	0.0562053	1	0	0	17.316	49.8484	PIK3IP1
positive regulation of nucleocytoplasmic transport (GO:0046824)	0.0562053	1	0	0	17.316	49.8484	BAG3
cellular response to glucose starvation (GO:0042149)	0.0562053	1	0	0	17.316	49.8484	SESN1
negative regulation of cellular metabolic process (GO:0031324)	0.0578597	1	0	0	16.8067	47.8947	APOE
response to amino acid (GO:0043200)	0.0578597	1	0	0	16.8067	47.8947	SESN1
regulation of axon extension (GO:0030516)	0.0578597	1	0	0	16.8067	47.8947	APOE
regulation of insulin receptor signaling pathway (GO:0046626)	0.0578597	1	0	0	16.8067	47.8947	SOCS3
negative regulation of endothelial cell migration (GO:0010596)	0.0578597	1	0	0	16.8067	47.8947	APOE
positive regulation of DNA binding (GO:0043388)	0.0578597	1	0	0	16.8067	47.8947	PLAUR
endothelial cell migration (GO:0043542)	0.0595113	1	0	0	16.3265	46.0668	NR4A1
protein kinase B signaling (GO:0043491)	0.0595113	1	0	0	16.3265	46.0668	NR4A1
cholesterol biosynthetic process (GO:0006695)	0.0595113	1	0	0	16.3265	46.0668	APOE
regulation of sodium ion transport (GO:0002028)	0.0595113	1	0	0	16.3265	46.0668	PER1
positive regulation of cellular catabolic process (GO:0031331)	0.0147746	1	0	0	10.7817	45.4431	STK11;APOE
ferric iron transport (GO:0015682)	0.06116	1	0	0	15.873	44.3534	STEAP3
histone deacetylation (GO:0016575)	0.06116	1	0	0	15.873	44.3534	PER1
acylglycerol metabolic process (GO:0006639)	0.06116	1	0	0	15.873	44.3534	APOE
regulation of nitric-oxide synthase activity (GO:0050999)	0.06116	1	0	0	15.873	44.3534	APOE
transferrin transport (GO:0033572)	0.06116	1	0	0	15.873	44.3534	STEAP3
secondary alcohol biosynthetic process (GO:1902653)	0.06116	1	0	0	15.873	44.3534	APOE
cellular response to peptide hormone stimulus (GO:0071375)	0.015847	1	0	0	10.3896	43.0626	NR4A2;NR4A1
regulation of metal ion transport (GO:0010959)	0.0628059	1	0	0	15.444	42.7445	PER1
signal transduction by p53 class mediator (GO:0072331)	0.0660894	1	0	0	14.652	39.8058	STK11
cellular response to amino acid starvation (GO:0034198)	0.0660894	1	0	0	14.652	39.8058	SESN1
regulation of release of cytochrome c from mitochondria (GO:0090199)	0.0677269	1	0	0	14.2857	38.461	PLAUR
neuron migration (GO:0001764)	0.0677269	1	0	0	14.2857	38.461	NR4A2
negative regulation of epidermal growth factor receptor signaling pathway (GO:0042059)	0.0677269	1	0	0	14.2857	38.461	ERRFI1
sterol biosynthetic process (GO:0016126)	0.0677269	1	0	0	14.2857	38.461	APOE
regulation of cholesterol biosynthetic process (GO:0045540)	0.0677269	1	0	0	14.2857	38.461	APOE
negative regulation of apoptotic process (GO:0043066)	0.0014624	1	0	0	5.89102	38.4546	NR4A2;BAG3;PLAUR;PIM3;APOE
regulation of neuron projection development (GO:0010975)	0.0183783	1	0	0	9.60384	38.3826	APOE;ITM2C
regulation of cholesterol metabolic process (GO:0090181)	0.0693617	1	0	0	13.9373	37.1905	APOE
regulation of stress-activated MAPK cascade (GO:0032872)	0.0693617	1	0	0	13.9373	37.1905	PER1
negative regulation of STAT cascade (GO:1904893)	0.0693617	1	0	0	13.9373	37.1905	SOCS3
histone H3 acetylation (GO:0043966)	0.0726228	1	0	0	13.289	34.8502	PER1
intrinsic apoptotic signaling pathway by p53 class mediator (GO:0072332)	0.0726228	1	0	0	13.289	34.8502	STK11
negative regulation of ERBB signaling pathway (GO:1901185)	0.0726228	1	0	0	13.289	34.8502	ERRFI1
negative regulation of protein metabolic process (GO:0051248)	0.0726228	1	0	0	13.289	34.8502	APOE
positive regulation of transport (GO:0051050)	0.0742492	1	0	0	12.987	33.7705	APOE
positive regulation of macroautophagy (GO:0016239)	0.0742492	1	0	0	12.987	33.7705	SESN1
posttranscriptional regulation of gene expression (GO:0010608)	0.0742492	1	0	0	12.987	33.7705	PER1
sprouting angiogenesis (GO:0002040)	0.0742492	1	0	0	12.987	33.7705	NR4A1
cholesterol transport (GO:0030301)	0.0742492	1	0	0	12.987	33.7705	APOE
positive regulation of viral process (GO:0048524)	0.0742492	1	0	0	12.987	33.7705	APOE
microtubule cytoskeleton organization involved in mitosis (GO:1902850)	0.0742492	1	0	0	12.987	33.7705	KIF2A
generation of neurons (GO:0048699)	0.0216879	1	0	0	8.79121	33.6791	NR4A2;ITM2C
mitotic spindle assembly (GO:0090307)	0.0774937	1	0	0	12.4224	31.7709	KIF2A
cellular response to heat (GO:0034605)	0.0791118	1	0	0	12.1581	30.8437	BAG3
negative regulation of I-kappaB kinase/NF-kappaB signaling (GO:0043124)	0.0791118	1	0	0	12.1581	30.8437	PER1
negative regulation of JAK-STAT cascade (GO:0046426)	0.0791118	1	0	0	12.1581	30.8437	SOCS3
histone H4 acetylation (GO:0043967)	0.0791118	1	0	0	12.1581	30.8437	PER1
regulation of intrinsic apoptotic signaling pathway (GO:2001242)	0.0791118	1	0	0	12.1581	30.8437	PLAUR
neuron differentiation (GO:0030182)	0.024566	1	0	0	8.22199	30.4739	NR4A2;ITM2C
lipid homeostasis (GO:0055088)	0.0823397	1	0	0	11.6618	29.1184	APOE
regulation of cellular protein metabolic process (GO:0032268)	0.0839496	1	0	0	11.4286	28.3147	APOE
neurogenesis (GO:0022008)	0.0839496	1	0	0	11.4286	28.3147	ABTB2
regulation of blood vessel endothelial cell migration (GO:0043535)	0.0839496	1	0	0	11.4286	28.3147	APOE
regulation of DNA binding (GO:0051101)	0.0871611	1	0	0	10.989	26.8132	PLAUR
triglyceride metabolic process (GO:0006641)	0.0871611	1	0	0	10.989	26.8132	APOE
positive regulation of proteolysis (GO:0045862)	0.0871611	1	0	0	10.989	26.8132	APOE
positive regulation of protein import into nucleus (GO:0042307)	0.0887627	1	0	0	10.7817	26.1109	BAG3
positive regulation of tyrosine phosphorylation of STAT protein (GO:0042531)	0.0887627	1	0	0	10.7817	26.1109	SOCS3
regulation of axonogenesis (GO:0050770)	0.0919578	1	0	0	10.3896	24.794	APOE
transcription initiation from RNA polymerase II promoter (GO:0006367)	0.0318474	1	0	0	7.14286	24.62	NR4A2;NR4A1
nervous system development (GO:0007399)	0.00792443	1	0	0	5.02355	24.3029	ABTB2;STK11;GDA;CRIM1
protein import (GO:0017038)	0.0935512	1	0	0	10.2041	24.176	APOE
IRE1-mediated unfolded protein response (GO:0036498)	0.0951419	1	0	0	10.0251	23.5828	EXTL3
regulation of Rho protein signal transduction (GO:0035023)	0.0951419	1	0	0	10.0251	23.5828	APOE
regulation of inflammatory response (GO:0050727)	0.0340666	1	0	0	6.88468	23.2664	PER1;APOE
phospholipid transport (GO:0015914)	0.09673	1	0	0	9.85222	23.0131	APOE
cholesterol homeostasis (GO:0042632)	0.09673	1	0	0	9.85222	23.0131	APOE
sterol homeostasis (GO:0055092)	0.09673	1	0	0	9.85222	23.0131	APOE
response to light stimulus (GO:0009416)	0.09673	1	0	0	9.85222	23.0131	PER1
sterol metabolic process (GO:0016125)	0.0983153	1	0	0	9.68523	22.4656	APOE
positive regulation of protein binding (GO:0032092)	0.0998979	1	0	0	9.52381	21.9391	APOE
cell chemotaxis (GO:0060326)	0.0998979	1	0	0	9.52381	21.9391	NR4A1
response to reactive oxygen species (GO:0000302)	0.0998979	1	0	0	9.52381	21.9391	APOE
protein autophosphorylation (GO:0046777)	0.0375057	1	0	0	6.53061	21.4417	STK11;PIM3
regulation of tyrosine phosphorylation of STAT protein (GO:0042509)	0.101478	1	0	0	9.36768	21.4325	SOCS3
negative regulation of MAP kinase activity (GO:0043407)	0.101478	1	0	0	9.36768	21.4325	APOE
diterpenoid metabolic process (GO:0016101)	0.103055	1	0	0	9.21659	20.9446	APOE
second-messenger-mediated signaling (GO:0019932)	0.103055	1	0	0	9.21659	20.9446	APOE
negative regulation of intrinsic apoptotic signaling pathway (GO:2001243)	0.103055	1	0	0	9.21659	20.9446	PLAUR
protein transport (GO:0015031)	0.0191099	1	0	0	5.25855	20.811	RAB30;STEAP3;APOE
negative regulation of neuron apoptotic process (GO:0043524)	0.10463	1	0	0	9.07029	20.4746	APOE
carbohydrate homeostasis (GO:0033500)	0.10463	1	0	0	9.07029	20.4746	STK11
positive regulation of cell projection organization (GO:0031346)	0.10463	1	0	0	9.07029	20.4746	APOE
positive regulation of endocytosis (GO:0045807)	0.106201	1	0	0	8.92857	20.0216	APOE
positive regulation of JAK-STAT cascade (GO:0046427)	0.106201	1	0	0	8.92857	20.0216	SOCS3
regulation of JAK-STAT cascade (GO:0046425)	0.107771	1	0	0	8.79121	19.5846	SOCS3
DNA-templated transcription, initiation (GO:0006352)	0.0418827	1	0	0	6.14439	19.4954	NR4A2;NR4A1
negative regulation of epithelial cell proliferation (GO:0050680)	0.109337	1	0	0	8.65801	19.1629	APOE
positive regulation of endothelial cell proliferation (GO:0001938)	0.110901	1	0	0	8.52878	18.7558	NR4A1
extrinsic apoptotic signaling pathway (GO:0097191)	0.110901	1	0	0	8.52878	18.7558	BAG3
negative regulation of protein serine/threonine kinase activity (GO:0071901)	0.110901	1	0	0	8.52878	18.7558	APOE
cellular response to UV (GO:0034644)	0.110901	1	0	0	8.52878	18.7558	STK11
peptidyl-threonine phosphorylation (GO:0018107)	0.112462	1	0	0	8.40336	18.3625	STK11
negative regulation of cysteine-type endopeptidase activity involved in apoptotic process (GO:0043154)	0.112462	1	0	0	8.40336	18.3625	PLAUR
termination of RNA polymerase II transcription (GO:0006369)	0.112462	1	0	0	8.40336	18.3625	MED18
cholesterol metabolic process (GO:0008203)	0.112462	1	0	0	8.40336	18.3625	APOE
regulation of endocytosis (GO:0030100)	0.114021	1	0	0	8.28157	17.9824	APOE
Rab protein signal transduction (GO:0032482)	0.115576	1	0	0	8.16327	17.6149	RAB30
protein ubiquitination involved in ubiquitin-dependent protein catabolic process (GO:0042787)	0.115576	1	0	0	8.16327	17.6149	ABTB2
histone acetylation (GO:0016573)	0.11713	1	0	0	8.04829	17.2594	PER1
regulation of neuron death (GO:1901214)	0.11868	1	0	0	7.93651	16.9153	APOE
regulation of epithelial cell proliferation (GO:0050678)	0.11868	1	0	0	7.93651	16.9153	NR4A1
glycoprotein biosynthetic process (GO:0009101)	0.11868	1	0	0	7.93651	16.9153	SERP2
negative regulation of cell cycle (GO:0045786)	0.11868	1	0	0	7.93651	16.9153	NR4A1
cellular protein modification process (GO:0006464)	0.00722921	1	0	0	3.42515	16.8847	SERP2;SOCS3;STK11;PLAUR;PIM3;APOE
canonical Wnt signaling pathway (GO:0060070)	0.120228	1	0	0	7.82779	16.5821	NR4A2
mitotic nuclear division (GO:0140014)	0.121773	1	0	0	7.72201	16.2594	KIF2A
glucose homeostasis (GO:0042593)	0.121773	1	0	0	7.72201	16.2594	STK11
mitotic spindle organization (GO:0007052)	0.121773	1	0	0	7.72201	16.2594	KIF2A
negative regulation of cellular amide metabolic process (GO:0034249)	0.123316	1	0	0	7.61905	15.9467	APOE
retinoid metabolic process (GO:0001523)	0.123316	1	0	0	7.61905	15.9467	APOE
regulation of defense response (GO:0031347)	0.123316	1	0	0	7.61905	15.9467	APOE
nucleic acid-templated transcription (GO:0097659)	0.124856	1	0	0	7.5188	15.6436	NR4A2
positive regulation of apoptotic signaling pathway (GO:2001235)	0.124856	1	0	0	7.5188	15.6436	PLAUR
regulation of cell cycle (GO:0051726)	0.0542786	1	0	0	5.31561	15.4877	NR4A1;PIM3
response to ionizing radiation (GO:0010212)	0.126393	1	0	0	7.42115	15.3496	STK11
negative regulation of inflammatory response (GO:0050728)	0.127928	1	0	0	7.32601	15.0644	APOE
regulation of cellular response to heat (GO:1900034)	0.127928	1	0	0	7.32601	15.0644	BAG3
regulation of transforming growth factor beta receptor signaling pathway (GO:0017015)	0.12946	1	0	0	7.23327	14.7876	STK11
retrograde vesicle-mediated transport, Golgi to ER (GO:0006890)	0.130989	1	0	0	7.14286	14.5188	KIF2A
negative regulation of MAPK cascade (GO:0043409)	0.130989	1	0	0	7.14286	14.5188	APOE
regulation of phosphatidylinositol 3-kinase signaling (GO:0014066)	0.130989	1	0	0	7.14286	14.5188	PIK3IP1
negative regulation of defense response (GO:0031348)	0.130989	1	0	0	7.14286	14.5188	APOE
regulation of protein serine/threonine kinase activity (GO:0071900)	0.130989	1	0	0	7.14286	14.5188	STK11
spindle assembly (GO:0051225)	0.130989	1	0	0	7.14286	14.5188	KIF2A
protein catabolic process (GO:0030163)	0.132516	1	0	0	7.05467	14.2578	APOE
negative regulation of cell death (GO:0060548)	0.132516	1	0	0	7.05467	14.2578	APOE
positive regulation of protein catabolic process (GO:0045732)	0.132516	1	0	0	7.05467	14.2578	APOE
negative regulation of programmed cell death (GO:0043069)	0.0340683	1	0	0	4.20168	14.1991	BAG3;PLAUR;PIM3
positive regulation of transmembrane receptor protein serine/threonine kinase signaling pathway (GO:0090100)	0.134041	1	0	0	6.96864	14.0043	STK11
negative regulation of neuron death (GO:1901215)	0.135562	1	0	0	6.88468	13.7578	APOE
positive regulation of supramolecular fiber organization (GO:1902905)	0.137081	1	0	0	6.80272	13.5182	APOE
regulation of MAP kinase activity (GO:0043405)	0.141623	1	0	0	6.56814	12.838	APOE
negative regulation of cellular protein metabolic process (GO:0032269)	0.144638	1	0	0	6.42055	12.4143	APOE
regulation of neuron apoptotic process (GO:0043523)	0.144638	1	0	0	6.42055	12.4143	APOE
peptidyl-threonine modification (GO:0018210)	0.144638	1	0	0	6.42055	12.4143	STK11
regulation of cytokine-mediated signaling pathway (GO:0001959)	0.146141	1	0	0	6.34921	12.2107	SOCS3
regulation of JNK cascade (GO:0046328)	0.146141	1	0	0	6.34921	12.2107	PER1
lipid transport (GO:0006869)	0.147642	1	0	0	6.27943	12.0123	APOE
cellular response to acid chemical (GO:0071229)	0.147642	1	0	0	6.27943	12.0123	SESN1
positive regulation of cellular metabolic process (GO:0031325)	0.149141	1	0	0	6.21118	11.819	APOE
regulation of transcription from RNA polymerase II promoter in response to stress (GO:0043618)	0.150637	1	0	0	6.14439	11.6306	BAG3
skin development (GO:0043588)	0.15213	1	0	0	6.07903	11.4469	ERRFI1
cellular response to fibroblast growth factor stimulus (GO:0044344)	0.15213	1	0	0	6.07903	11.4469	NR4A1
positive regulation of protein metabolic process (GO:0051247)	0.155109	1	0	0	5.95238	11.093	APOE
cellular response to organonitrogen compound (GO:0071417)	0.156595	1	0	0	5.89102	10.9225	SESN1
positive regulation of neuron projection development (GO:0010976)	0.156595	1	0	0	5.89102	10.9225	APOE
antigen processing and presentation of exogenous peptide antigen (GO:0002478)	0.156595	1	0	0	5.89102	10.9225	KIF2A
antigen processing and presentation of exogenous peptide antigen via MHC class II (GO:0019886)	0.156595	1	0	0	5.89102	10.9225	KIF2A
positive regulation of neuron differentiation (GO:0045666)	0.158078	1	0	0	5.8309	10.7561	APOE
antigen processing and presentation of peptide antigen via MHC class II (GO:0002495)	0.158078	1	0	0	5.8309	10.7561	KIF2A
transcription from RNA polymerase II promoter (GO:0006366)	0.0523359	1	0	0	3.53461	10.4274	NR4A2;NR4A1;MED18
intrinsic apoptotic signaling pathway (GO:0097193)	0.162512	1	0	0	5.65771	10.2801	STK11
negative regulation of signal transduction (GO:0009968)	0.0875307	1	0	0	4.03836	9.83651	NR4A2;SOCS3
regulation of cellular response to stress (GO:0080135)	0.166924	1	0	0	5.49451	9.83636	BAG3
DNA-templated transcription, termination (GO:0006353)	0.169852	1	0	0	5.39084	9.55702	MED18
positive regulation of cellular component organization (GO:0051130)	0.169852	1	0	0	5.39084	9.55702	APOE
negative regulation of response to external stimulus (GO:0032102)	0.171313	1	0	0	5.34045	9.42197	APOE
positive regulation of epithelial cell proliferation (GO:0050679)	0.171313	1	0	0	5.34045	9.42197	NR4A1
viral life cycle (GO:0019058)	0.171313	1	0	0	5.34045	9.42197	APOE
cellular response to starvation (GO:0009267)	0.171313	1	0	0	5.34045	9.42197	SESN1
regulation of cytokine production (GO:0001817)	0.172771	1	0	0	5.29101	9.28989	PER1
regulation of cell motility (GO:2000145)	0.174226	1	0	0	5.24246	9.16069	KIF2A
Wnt signaling pathway (GO:0016055)	0.174226	1	0	0	5.24246	9.16069	NR4A2
negative regulation of cell growth (GO:0030308)	0.182907	1	0	0	4.96894	8.44113	STK11
epithelium development (GO:0060429)	0.182907	1	0	0	4.96894	8.44113	ERRFI1
regulation of macroautophagy (GO:0016241)	0.184345	1	0	0	4.92611	8.32978	SESN1
positive regulation of peptidyl-tyrosine phosphorylation (GO:0050731)	0.184345	1	0	0	4.92611	8.32978	SOCS3
regulation of apoptotic process (GO:0042981)	0.0527503	1	0	0	2.80456	8.25153	STEAP3;BAG3;PLAUR;PIM3
positive regulation of protein serine/threonine kinase activity (GO:0071902)	0.187214	1	0	0	4.84262	8.11381	STK11
negative regulation of growth (GO:0045926)	0.190074	1	0	0	4.7619	7.9064	STK11
negative regulation of transcription from RNA polymerase II promoter (GO:0000122)	0.0754144	1	0	0	3.03413	7.8425	NR4A2;PER1;BAG3
Golgi organization (GO:0007030)	0.191499	1	0	0	4.72255	7.80576	RAB30
sulfur compound biosynthetic process (GO:0044272)	0.192923	1	0	0	4.68384	7.70709	EXTL3
cytoskeleton organization (GO:0007010)	0.198593	1	0	0	4.53515	7.33107	APOE
negative regulation of response to stimulus (GO:0048585)	0.200004	1	0	0	4.49944	7.24148	PIM3
positive regulation of mitochondrion organization (GO:0010822)	0.201413	1	0	0	4.46429	7.15356	PLAUR
regulation of macromolecule metabolic process (GO:0060255)	0.202819	1	0	0	4.42968	7.06728	APOE
protein glycosylation (GO:0006486)	0.204224	1	0	0	4.3956	6.98259	SERP2
post-translational protein modification (GO:0043687)	0.128851	1	0	0	3.20128	6.55975	SOCS3;APOE
regulation of signal transduction by p53 class mediator (GO:1901796)	0.21537	1	0	0	4.14079	6.35775	STK11
cellular response to growth factor stimulus (GO:0071363)	0.216753	1	0	0	4.111	6.2857	NR4A1
regulation of primary metabolic process (GO:0080090)	0.216753	1	0	0	4.111	6.2857	APOE
regulation of cellular component organization (GO:0051128)	0.218133	1	0	0	4.08163	6.2149	STK11
peptidyl-serine phosphorylation (GO:0018105)	0.224999	1	0	0	3.94089	5.87846	STK11
phosphorylation (GO:0016310)	0.146122	1	0	0	2.96077	5.69449	STK11;PIM3
negative regulation of canonical Wnt signaling pathway (GO:0090090)	0.229091	1	0	0	3.861	5.68972	APOE
positive regulation of intracellular protein transport (GO:0090316)	0.234513	1	0	0	3.7594	5.45204	BAG3
positive regulation of protein modification process (GO:0031401)	0.249235	1	0	0	3.5057	4.87067	PLAUR
regulation of mitotic cell cycle (GO:0007346)	0.251882	1	0	0	3.4632	4.77504	PIM3
neuron projection development (GO:0031175)	0.25452	1	0	0	3.42173	4.68221	APOE
peptidyl-serine modification (GO:0018209)	0.25846	1	0	0	3.36134	4.54795	STK11
positive regulation of protein kinase activity (GO:0045860)	0.261075	1	0	0	3.32226	4.46161	STK11
negative regulation of Wnt signaling pathway (GO:0030178)	0.263682	1	0	0	3.28407	4.37771	APOE
regulation of transcription from RNA polymerase II promoter (GO:0006357)	0.112712	1	0	0	1.93311	4.21983	NR4A2;PER1;NR4A1;APOE;MED18
negative regulation of protein phosphorylation (GO:0001933)	0.268868	1	0	0	3.21027	4.2168	ERRFI1
protein phosphorylation (GO:0006468)	0.198465	1	0	0	2.43161	3.93227	STK11;PIM3
receptor-mediated endocytosis (GO:0006898)	0.281678	1	0	0	3.03951	3.85103	APOE
protein homooligomerization (GO:0051260)	0.284214	1	0	0	3.00752	3.78354	ILDR1
regulation of cell growth (GO:0001558)	0.298006	1	0	0	2.84293	3.44176	STK11
positive regulation of transcription from RNA polymerase II promoter (GO:0045944)	0.184152	1	0	0	2.02156	3.42048	NR4A2;PER1;NR4A1
regulation of autophagy (GO:0010506)	0.300486	1	0	0	2.81492	3.38453	STK11
regulation of I-kappaB kinase/NF-kappaB signaling (GO:0043122)	0.301723	1	0	0	2.80112	3.35643	PER1
positive regulation of phosphorylation (GO:0042327)	0.306649	1	0	0	2.74725	3.2474	PLAUR
regulation of canonical Wnt signaling pathway (GO:0060828)	0.312758	1	0	0	2.68276	3.11824	APOE
negative regulation of cellular process (GO:0048523)	0.239781	1	0	0	2.14018	3.05625	NR4A1;STK11
central nervous system development (GO:0007417)	0.317608	1	0	0	2.63331	3.02024	NR4A2
protein oligomerization (GO:0051259)	0.317608	1	0	0	2.63331	3.02024	ILDR1
viral process (GO:0016032)	0.321224	1	0	0	2.5974	2.94966	APOE
Ras protein signal transduction (GO:0007265)	0.324821	1	0	0	2.56246	2.88144	RAB30
apoptotic process (GO:0006915)	0.334322	1	0	0	2.47372	2.71033	STK11
proteasomal protein catabolic process (GO:0010498)	0.341363	1	0	0	2.41109	2.59146	ABTB2
regulation of protein phosphorylation (GO:0001932)	0.368811	1	0	0	2.18938	2.18385	PLAUR
endocytosis (GO:0006897)	0.371047	1	0	0	2.17273	2.1541	APOE
regulation of programmed cell death (GO:0043067)	0.376605	1	0	0	2.1322	2.08222	STEAP3
Golgi vesicle transport (GO:0048193)	0.379916	1	0	0	2.10859	2.04071	KIF2A
cellular response to oxygen-containing compound (GO:1901701)	0.383211	1	0	0	2.08551	2.00036	SESN1
chemical synaptic transmission (GO:0007268)	0.39943	1	0	0	1.97726	1.81457	APOE
proteasome-mediated ubiquitin-dependent protein catabolic process (GO:0043161)	0.401561	1	0	0	1.96367	1.79165	ABTB2
positive regulation of transcription, DNA-templated (GO:0045893)	0.312081	1	0	0	1.53061	1.78239	NR4A2;PER1;NR4A1
regulation of cell migration (GO:0030334)	0.427586	1	0	0	1.80832	1.53635	KIF2A
cellular protein localization (GO:0034613)	0.438685	1	0	0	1.74749	1.43988	RAB30
cellular response to DNA damage stimulus (GO:0006974)	0.440681	1	0	0	1.73686	1.42325	STK11
ubiquitin-dependent protein catabolic process (GO:0006511)	0.45251	1	0	0	1.67574	1.32877	ABTB2
intracellular protein transport (GO:0006886)	0.458333	1	0	0	1.64677	1.28474	RAB30
negative regulation of transcription, DNA-templated (GO:0045892)	0.419111	1	0	0	1.40573	1.22245	NR4A2;PER1
transcription, DNA-templated (GO:0006351)	0.466955	1	0	0	1.60514	1.22235	NR4A2
negative regulation of cell proliferation (GO:0008285)	0.473569	1	0	0	1.57418	1.17664	STK11
cellular macromolecule biosynthetic process (GO:0034645)	0.477312	1	0	0	1.55703	1.15155	NR4A2
gene expression (GO:0010467)	0.51682	1	0	0	1.39034	0.917706	NR4A2
positive regulation of protein phosphorylation (GO:0001934)	0.517684	1	0	0	1.38696	0.913164	PLAUR
regulation of intracellular signal transduction (GO:1902531)	0.526235	1	0	0	1.3541	0.869341	STK11
negative regulation of nucleic acid-templated transcription (GO:1903507)	0.544532	1	0	0	1.287	0.782277	PER1
cellular response to cytokine stimulus (GO:0071345)	0.554221	1	0	0	1.25313	0.739589	SOCS3
neutrophil degranulation (GO:0043312)	0.572235	1	0	0	1.19296	0.665919	PLAUR
regulation of transcription, DNA-templated (GO:0006355)	0.537795	1	0	0	1.07277	0.665415	PER1;APOE;MED18
neutrophil activation involved in immune response (GO:0002283)	0.575294	1	0	0	1.18308	0.654094	PLAUR
cellular protein metabolic process (GO:0044267)	0.576056	1	0	0	1.18064	0.651181	APOE
neutrophil mediated immunity (GO:0002446)	0.578333	1	0	0	1.17336	0.642541	PLAUR
protein ubiquitination (GO:0016567)	0.59248	1	0	0	1.12931	0.591122	ABTB2
negative regulation of cellular macromolecule biosynthetic process (GO:2000113)	0.596851	1	0	0	1.11607	0.575991	PER1
negative regulation of gene expression (GO:0010629)	0.666965	1	0	0	0.924642	0.374496	PER1
cytokine-mediated signaling pathway (GO:0019221)	0.675876	1	0	0	0.902731	0.353641	SOCS3
regulation of cell proliferation (GO:0042127)	0.733053	1	0	0	0.772201	0.239797	STK11
regulation of gene expression (GO:0010468)	0.845121	1	0	0	0.55104	0.0927266	PER1

## Sheet: Table 1 (Up)
Supplementary Table 1. Gene Ontology (GO) terms enriched in each cluster of B-cell DEGs in Fig. 1. (Up)
Term	P-value	Adjusted P-value	Old P-value	Old Adjusted P-value	Odds Ratio	Combined Score	Genes
cerebral cortex cell migration (GO:0021795)	0.0240581	1	0	0	41.1523	153.386	RELN
3'-phosphoadenosine 5'-phosphosulfate biosynthetic process (GO:0050428)	0.0240581	1	0	0	41.1523	153.386	SLC26A2
lens fiber cell development (GO:0070307)	0.0240581	1	0	0	41.1523	153.386	PROX2
purine ribonucleoside bisphosphate biosynthetic process (GO:0034036)	0.0240581	1	0	0	41.1523	153.386	SLC26A2
negative regulation of translation in response to stress (GO:0032055)	0.0240581	1	0	0	41.1523	153.386	RBM4
intracellular pH elevation (GO:0051454)	0.0240581	1	0	0	41.1523	153.386	NOX1
lymphatic endothelial cell differentiation (GO:0060836)	0.0280118	1	0	0	35.2734	126.107	PROX2
positive regulation of dendritic spine morphogenesis (GO:0061003)	0.0280118	1	0	0	35.2734	126.107	RELN
positive regulation of glutamate receptor signaling pathway (GO:1900451)	0.0280118	1	0	0	35.2734	126.107	RELN
positive regulation of TORC1 signaling (GO:1904263)	0.0319498	1	0	0	30.8642	106.284	RRAGD
glycosyl compound metabolic process (GO:1901657)	0.0319498	1	0	0	30.8642	106.284	NME4
negative regulation of cilium assembly (GO:1902018)	0.0319498	1	0	0	30.8642	106.284	TBC1D7
negative regulation of microtubule polymerization (GO:0031115)	0.0358719	1	0	0	27.4348	91.2977	CLIP3
negative regulation of chromatin silencing (GO:0031936)	0.0358719	1	0	0	27.4348	91.2977	TET1
cellular response to leucine (GO:0071233)	0.0358719	1	0	0	27.4348	91.2977	RRAGD
acidic amino acid transport (GO:0015800)	0.0358719	1	0	0	27.4348	91.2977	SLC25A13
positive regulation of synapse maturation (GO:0090129)	0.0358719	1	0	0	27.4348	91.2977	RELN
positive regulation of long-term synaptic potentiation (GO:1900273)	0.0358719	1	0	0	27.4348	91.2977	RELN
cellular response to acidic pH (GO:0071468)	0.0358719	1	0	0	27.4348	91.2977	NOX1
regulation of methylation-dependent chromatin silencing (GO:0090308)	0.0358719	1	0	0	27.4348	91.2977	TET1
response to leucine (GO:0043201)	0.0358719	1	0	0	27.4348	91.2977	RRAGD
dicarboxylic acid transport (GO:0006835)	0.00612708	1	0	0	17.0285	86.761	SLC26A2;SLC25A13
regulation of synapse maturation (GO:0090128)	0.0397784	1	0	0	24.6914	79.6156	RELN
chaperone-mediated protein transport (GO:0072321)	0.0397784	1	0	0	24.6914	79.6156	CLIP3
cellular response to leucine starvation (GO:1990253)	0.0397784	1	0	0	24.6914	79.6156	RRAGD
L-glutamate transport (GO:0015813)	0.0397784	1	0	0	24.6914	79.6156	SLC25A13
nucleoside metabolic process (GO:0009116)	0.0397784	1	0	0	24.6914	79.6156	NME4
superoxide anion generation (GO:0042554)	0.0397784	1	0	0	24.6914	79.6156	NOX1
chloride ion homeostasis (GO:0055064)	0.0397784	1	0	0	24.6914	79.6156	SLC12A3
oxalate transport (GO:0019532)	0.0397784	1	0	0	24.6914	79.6156	SLC26A2
miRNA mediated inhibition of translation (GO:0035278)	0.0436692	1	0	0	22.4467	70.2831	RBM4
sulfate transmembrane transport (GO:1902358)	0.0436692	1	0	0	22.4467	70.2831	SLC26A2
negative regulation of translation, ncRNA-mediated (GO:0040033)	0.0436692	1	0	0	22.4467	70.2831	RBM4
urate metabolic process (GO:0046415)	0.0436692	1	0	0	22.4467	70.2831	SLC16A9
positive regulation of interferon-gamma biosynthetic process (GO:0045078)	0.0436692	1	0	0	22.4467	70.2831	CD276
spinal cord development (GO:0021510)	0.0436692	1	0	0	22.4467	70.2831	RELN
cytoplasmic translational initiation (GO:0002183)	0.0475445	1	0	0	20.5761	62.6767	RBM4
regulation of histone methylation (GO:0031060)	0.0475445	1	0	0	20.5761	62.6767	TET1
endothelial cell differentiation (GO:0045446)	0.0514042	1	0	0	18.9934	56.3729	PROX2
cardiocyte differentiation (GO:0035051)	0.0514042	1	0	0	18.9934	56.3729	PROX2
regulation of NMDA receptor activity (GO:2000310)	0.0514042	1	0	0	18.9934	56.3729	RELN
gliogenesis (GO:0042063)	0.0552485	1	0	0	17.6367	51.0743	RELN
regulation of nucleocytoplasmic transport (GO:0046822)	0.0552485	1	0	0	17.6367	51.0743	RBM4
pyrimidine-containing compound catabolic process (GO:0072529)	0.0552485	1	0	0	17.6367	51.0743	TET1
regulation of interferon-gamma biosynthetic process (GO:0045072)	0.0552485	1	0	0	17.6367	51.0743	CD276
regulation of intracellular pH (GO:0051453)	0.0137282	1	0	0	11.2233	48.1291	SLC26A2;NOX1
sulfate transport (GO:0008272)	0.0590774	1	0	0	16.4609	46.5664	SLC26A2
cardiac muscle cell differentiation (GO:0055007)	0.0590774	1	0	0	16.4609	46.5664	PROX2
positive regulation of small GTPase mediated signal transduction (GO:0051057)	0.0590774	1	0	0	16.4609	46.5664	RELN
positive regulation of CREB transcription factor activity (GO:0032793)	0.0590774	1	0	0	16.4609	46.5664	RELN
L-alpha-amino acid transmembrane transport (GO:1902475)	0.0590774	1	0	0	16.4609	46.5664	SLC25A13
monovalent inorganic anion homeostasis (GO:0055083)	0.0590774	1	0	0	16.4609	46.5664	SLC12A3
regulation of glucose transport (GO:0010827)	0.062891	1	0	0	15.4321	42.6906	CLIP3
protein transport along microtubule (GO:0098840)	0.062891	1	0	0	15.4321	42.6906	IFT81
negative regulation of translational initiation (GO:0045947)	0.062891	1	0	0	15.4321	42.6906	RBM4
positive regulation of dendrite morphogenesis (GO:0050775)	0.062891	1	0	0	15.4321	42.6906	RELN
chaperone-mediated protein complex assembly (GO:0051131)	0.0666894	1	0	0	14.5243	39.3277	BBS12
preassembly of GPI anchor in ER membrane (GO:0016254)	0.0666894	1	0	0	14.5243	39.3277	PIGF
purine-containing compound metabolic process (GO:0072521)	0.0666894	1	0	0	14.5243	39.3277	SLC16A9
carboxylic acid transport (GO:0046942)	0.0181687	1	0	0	9.68289	38.8095	SLC16A9;SLC16A13
monocarboxylic acid transport (GO:0015718)	0.0195347	1	0	0	9.31749	36.6696	SLC16A9;SLC16A13
positive regulation of synaptic transmission, glutamatergic (GO:0051968)	0.0704725	1	0	0	13.7174	36.3859	RELN
cell morphogenesis involved in differentiation (GO:0000904)	0.0202334	1	0	0	9.14495	35.6691	RELN;PROX2
striated muscle cell differentiation (GO:0051146)	0.0742404	1	0	0	12.9955	33.794	PROX2
NADP metabolic process (GO:0006739)	0.0742404	1	0	0	12.9955	33.794	NOX1
regulation of long-term synaptic potentiation (GO:1900271)	0.0742404	1	0	0	12.9955	33.794	RELN
positive regulation of excitatory postsynaptic potential (GO:2000463)	0.0742404	1	0	0	12.9955	33.794	RELN
chloride transmembrane transport (GO:1902476)	0.0223914	1	0	0	8.66363	32.9138	SLC12A3;SLC26A2
positive regulation of cellular component organization (GO:0051130)	0.00915323	1	0	0	6.98812	32.7998	CLIP3;RELN;NOX1
hydrogen peroxide metabolic process (GO:0042743)	0.0779933	1	0	0	12.3457	31.4955	NOX1
positive regulation of dendritic spine development (GO:0060999)	0.0779933	1	0	0	12.3457	31.4955	RELN
entrainment of circadian clock by photoperiod (GO:0043153)	0.0779933	1	0	0	12.3457	31.4955	RBM4
negative regulation of plasma membrane bounded cell projection assembly (GO:0120033)	0.0779933	1	0	0	12.3457	31.4955	TBC1D7
mesoderm development (GO:0007498)	0.0817312	1	0	0	11.7578	29.4453	MATK
photoperiodism (GO:0009648)	0.0817312	1	0	0	11.7578	29.4453	RBM4
regulation of translational initiation (GO:0006446)	0.0261886	1	0	0	7.96495	29.0118	RBM4;KLHL25
inorganic anion transmembrane transport (GO:0098661)	0.0277755	1	0	0	7.71605	27.6512	SLC12A3;SLC26A2
peptidyl-S-diacylglycerol-L-cysteine biosynthetic process from peptidyl-cysteine (GO:0018231)	0.0854541	1	0	0	11.2233	27.6069	CLIP3
peptidyl-L-cysteine S-palmitoylation (GO:0018230)	0.0854541	1	0	0	11.2233	27.6069	CLIP3
protein complex localization (GO:0031503)	0.0854541	1	0	0	11.2233	27.6069	IFT81
negative regulation of protein polymerization (GO:0032272)	0.0854541	1	0	0	11.2233	27.6069	CLIP3
regulation of microtubule cytoskeleton organization (GO:0070507)	0.0891621	1	0	0	10.7354	25.9506	TRIM36
regulation of androgen receptor signaling pathway (GO:0060765)	0.0891621	1	0	0	10.7354	25.9506	TRIM68
regulation of dendritic spine morphogenesis (GO:0061001)	0.0891621	1	0	0	10.7354	25.9506	RELN
regulation of TOR signaling (GO:0032006)	0.0302266	1	0	0	7.37055	25.7898	RRAGD;TBC1D7
positive regulation of histone methylation (GO:0031062)	0.0928552	1	0	0	10.2881	24.4518	TET1
proteasomal ubiquitin-independent protein catabolic process (GO:0010499)	0.0928552	1	0	0	10.2881	24.4518	KLHL25
positive regulation of vascular endothelial growth factor production (GO:0010575)	0.0928552	1	0	0	10.2881	24.4518	NOX1
regulation of AMPA receptor activity (GO:2000311)	0.0928552	1	0	0	10.2881	24.4518	RELN
3'-phosphoadenosine 5'-phosphosulfate metabolic process (GO:0050427)	0.0965335	1	0	0	9.87654	23.09	SLC26A2
heterotypic cell-cell adhesion (GO:0034113)	0.0965335	1	0	0	9.87654	23.09	ITGAD
glial cell differentiation (GO:0010001)	0.0965335	1	0	0	9.87654	23.09	RELN
positive regulation of glucose transport (GO:0010828)	0.0965335	1	0	0	9.87654	23.09	CLIP3
potassium ion homeostasis (GO:0055075)	0.0965335	1	0	0	9.87654	23.09	SLC12A3
L-amino acid transport (GO:0015807)	0.0965335	1	0	0	9.87654	23.09	SLC25A13
modulation of excitatory postsynaptic potential (GO:0098815)	0.0965335	1	0	0	9.87654	23.09	RELN
chloride transport (GO:0006821)	0.0353748	1	0	0	6.76476	22.6062	SLC12A3;SLC26A2
sodium ion homeostasis (GO:0055078)	0.100197	1	0	0	9.49668	21.8482	SLC12A3
response to growth factor (GO:0070848)	0.100197	1	0	0	9.49668	21.8482	TBC1D7
regulation of microtubule-based process (GO:0032886)	0.100197	1	0	0	9.49668	21.8482	TRIM36
monovalent inorganic cation homeostasis (GO:0055067)	0.100197	1	0	0	9.49668	21.8482	SLC12A3
GPI anchor metabolic process (GO:0006505)	0.100197	1	0	0	9.49668	21.8482	PIGF
purine ribonucleotide biosynthetic process (GO:0009152)	0.0371613	1	0	0	6.58436	21.6789	SLC26A2;SLC25A13
regulation of vascular endothelial growth factor production (GO:0010574)	0.103846	1	0	0	9.14495	20.7119	NOX1
negative regulation of organelle assembly (GO:1902116)	0.103846	1	0	0	9.14495	20.7119	TBC1D7
negative regulation of microtubule polymerization or depolymerization (GO:0031111)	0.103846	1	0	0	9.14495	20.7119	CLIP3
purine ribonucleoside triphosphate biosynthetic process (GO:0009206)	0.103846	1	0	0	9.14495	20.7119	SLC25A13
regulation of intracellular steroid hormone receptor signaling pathway (GO:0033143)	0.103846	1	0	0	9.14495	20.7119	TRIM68
regulation of cilium assembly (GO:1902017)	0.103846	1	0	0	9.14495	20.7119	TBC1D7
peptidyl-tyrosine phosphorylation (GO:0018108)	0.0408358	1	0	0	6.25098	19.9918	RELN;MATK
regulation of TORC1 signaling (GO:1903432)	0.10748	1	0	0	8.81834	19.6688	RRAGD
positive regulation of protein tyrosine kinase activity (GO:0061098)	0.10748	1	0	0	8.81834	19.6688	RELN
positive regulation of histone modification (GO:0031058)	0.1111	1	0	0	8.51426	18.7086	TET1
superoxide metabolic process (GO:0006801)	0.1111	1	0	0	8.51426	18.7086	NOX1
protein palmitoylation (GO:0018345)	0.114705	1	0	0	8.23045	17.8221	CLIP3
CENP-A containing nucleosome assembly (GO:0034080)	0.114705	1	0	0	8.23045	17.8221	CENPI
positive regulation of cation channel activity (GO:2001259)	0.114705	1	0	0	8.23045	17.8221	RELN
CENP-A containing chromatin organization (GO:0061641)	0.114705	1	0	0	8.23045	17.8221	CENPI
nucleobase-containing small molecule interconversion (GO:0015949)	0.118296	1	0	0	7.96495	17.0017	NME4
gene silencing by miRNA (GO:0035195)	0.118296	1	0	0	7.96495	17.0017	RBM4
regulation of protein tyrosine kinase activity (GO:0061097)	0.118296	1	0	0	7.96495	17.0017	RELN
positive regulation of TOR signaling (GO:0032008)	0.121873	1	0	0	7.71605	16.2406	RRAGD
ATP biosynthetic process (GO:0006754)	0.121873	1	0	0	7.71605	16.2406	SLC25A13
GPI anchor biosynthetic process (GO:0006506)	0.121873	1	0	0	7.71605	16.2406	PIGF
negative regulation of fat cell differentiation (GO:0045599)	0.121873	1	0	0	7.71605	16.2406	BBS12
protein deacetylation (GO:0006476)	0.121873	1	0	0	7.71605	16.2406	BRMS1L
chromatin remodeling at centromere (GO:0031055)	0.121873	1	0	0	7.71605	16.2406	CENPI
cellular response to amino acid stimulus (GO:0071230)	0.121873	1	0	0	7.71605	16.2406	RRAGD
regulation of glutamate receptor signaling pathway (GO:1900449)	0.121873	1	0	0	7.71605	16.2406	RELN
regulation of neurotransmitter receptor activity (GO:0099601)	0.125435	1	0	0	7.48223	15.5329	RELN
response to amino acid (GO:0043200)	0.128983	1	0	0	7.26216	14.8735	RRAGD
positive regulation of muscle cell differentiation (GO:0051149)	0.128983	1	0	0	7.26216	14.8735	RBM4
regulation of microtubule polymerization (GO:0031113)	0.132516	1	0	0	7.05467	14.2578	CLIP3
spermatid development (GO:0007286)	0.136036	1	0	0	6.85871	13.682	KLHL32
centromere complex assembly (GO:0034508)	0.136036	1	0	0	6.85871	13.682	CENPI
histone exchange (GO:0043486)	0.136036	1	0	0	6.85871	13.682	CENPI
sodium ion transmembrane transport (GO:0035725)	0.136036	1	0	0	6.85871	13.682	SLC12A3
histone deacetylation (GO:0016575)	0.136036	1	0	0	6.85871	13.682	BRMS1L
cardiac muscle tissue development (GO:0048738)	0.136036	1	0	0	6.85871	13.682	PROX2
regulation of muscle cell differentiation (GO:0051147)	0.136036	1	0	0	6.85871	13.682	RBM4
positive regulation of smooth muscle cell proliferation (GO:0048661)	0.139541	1	0	0	6.67334	13.1425	NOX1
positive regulation of receptor activity (GO:2000273)	0.139541	1	0	0	6.67334	13.1425	RELN
potassium ion import (GO:0010107)	0.143032	1	0	0	6.49773	12.636	SLC12A3
regulation of cellular pH (GO:0030641)	0.143032	1	0	0	6.49773	12.636	SLC26A2
cellular response to amino acid starvation (GO:0034198)	0.14651	1	0	0	6.33112	12.1599	RRAGD
DNA replication-independent nucleosome assembly (GO:0006336)	0.14651	1	0	0	6.33112	12.1599	CENPI
purine ribonucleoside monophosphate biosynthetic process (GO:0009168)	0.14651	1	0	0	6.33112	12.1599	SLC25A13
regulation of alternative mRNA splicing, via spliceosome (GO:0000381)	0.14651	1	0	0	6.33112	12.1599	RBM4
ERBB2 signaling pathway (GO:0038128)	0.14651	1	0	0	6.33112	12.1599	MATK
positive regulation of cytokine biosynthetic process (GO:0042108)	0.149973	1	0	0	6.17284	11.7117	CD276
neuron migration (GO:0001764)	0.149973	1	0	0	6.17284	11.7117	RELN
cognition (GO:0050890)	0.149973	1	0	0	6.17284	11.7117	TTC8
intraciliary transport involved in cilium assembly (GO:0035735)	0.149973	1	0	0	6.17284	11.7117	IFT81
regulation of intracellular transport (GO:0032386)	0.149973	1	0	0	6.17284	11.7117	RBM4
negative regulation of TOR signaling (GO:0032007)	0.149973	1	0	0	6.17284	11.7117	TBC1D7
bicarbonate transport (GO:0015701)	0.153423	1	0	0	6.02228	11.2891	SLC26A2
gluconeogenesis (GO:0006094)	0.153423	1	0	0	6.02228	11.2891	SLC25A13
cellular response to radiation (GO:0071478)	0.156858	1	0	0	5.87889	10.8901	OPN3
glycolipid biosynthetic process (GO:0009247)	0.156858	1	0	0	5.87889	10.8901	PIGF
positive regulation of interferon-gamma production (GO:0032729)	0.16028	1	0	0	5.74218	10.513	CD276
development of primary male sexual characteristics (GO:0046546)	0.16028	1	0	0	5.74218	10.513	KLHL32
positive regulation of protein localization to plasma membrane (GO:1903078)	0.16028	1	0	0	5.74218	10.513	CLIP3
negative regulation of DNA metabolic process (GO:0051053)	0.16028	1	0	0	5.74218	10.513	TET1
male gonad development (GO:0008584)	0.16028	1	0	0	5.74218	10.513	KLHL32
intrinsic apoptotic signaling pathway (GO:0097193)	0.162512	1	0	0	5.65771	10.2801	STK11
hexose biosynthetic process (GO:0019319)	0.163688	1	0	0	5.61167	10.156	SLC25A13
positive regulation of transport (GO:0051050)	0.163688	1	0	0	5.61167	10.156	CLIP3
regulation of smooth muscle cell proliferation (GO:0048660)	0.163688	1	0	0	5.61167	10.156	NOX1
regulation of cellular response to stress (GO:0080135)	0.166924	1	0	0	5.49451	9.83636	BAG3
metal ion homeostasis (GO:0055065)	0.167083	1	0	0	5.48697	9.81764	SLC12A3
peptidyl-tyrosine autophosphorylation (GO:0038083)	0.167083	1	0	0	5.48697	9.81764	MATK
nicotinamide nucleotide metabolic process (GO:0046496)	0.167083	1	0	0	5.48697	9.81764	NOX1
regulation of synaptic transmission, glutamatergic (GO:0051966)	0.167083	1	0	0	5.48697	9.81764	RELN
DNA-templated transcription, termination (GO:0006353)	0.169852	1	0	0	5.39084	9.55702	MED18
positive regulation of cellular component organization (GO:0051130)	0.169852	1	0	0	5.39084	9.55702	APOE
intraciliary transport (GO:0042073)	0.170464	1	0	0	5.36769	9.49668	IFT81
positive regulation of protein localization to cell periphery (GO:1904377)	0.170464	1	0	0	5.36769	9.49668	CLIP3
negative regulation of response to external stimulus (GO:0032102)	0.171313	1	0	0	5.34045	9.42197	APOE
positive regulation of epithelial cell proliferation (GO:0050679)	0.171313	1	0	0	5.34045	9.42197	NR4A1
viral life cycle (GO:0019058)	0.171313	1	0	0	5.34045	9.42197	APOE
cellular response to starvation (GO:0009267)	0.171313	1	0	0	5.34045	9.42197	SESN1
regulation of cytokine production (GO:0001817)	0.172771	1	0	0	5.29101	9.28989	PER1
regulation of cell motility (GO:2000145)	0.174226	1	0	0	5.24246	9.16069	KIF2A
Wnt signaling pathway (GO:0016055)	0.174226	1	0	0	5.24246	9.16069	NR4A2
interstrand cross-link repair (GO:0036297)	0.177185	1	0	0	5.14403	8.90206	FANCC
generation of neurons (GO:0048699)	0.0975573	1	0	0	3.79867	8.8407	RELN;PROX2
gonad development (GO:0008406)	0.180525	1	0	0	5.03905	8.62627	KLHL32
protein autoubiquitination (GO:0051865)	0.180525	1	0	0	5.03905	8.62627	TRIM68
negative regulation of cell growth (GO:0030308)	0.182907	1	0	0	4.96894	8.44113	STK11
epithelium development (GO:0060429)	0.182907	1	0	0	4.96894	8.44113	ERRFI1
regulation of macroautophagy (GO:0016241)	0.184345	1	0	0	4.92611	8.32978	SESN1
positive regulation of peptidyl-tyrosine phosphorylation (GO:0050731)	0.184345	1	0	0	4.92611	8.32978	SOCS3
positive regulation of protein serine/threonine kinase activity (GO:0071902)	0.187214	1	0	0	4.84262	8.11381	STK11
peptidyl-tyrosine modification (GO:0018212)	0.187166	1	0	0	4.84144	8.11309	RELN
negative regulation of growth (GO:0045926)	0.190074	1	0	0	4.7619	7.9064	STK11
positive regulation of nervous system development (GO:0051962)	0.190467	1	0	0	4.74834	7.87407	RELN
Golgi organization (GO:0007030)	0.191499	1	0	0	4.72255	7.80576	RAB30
inorganic cation transmembrane transport (GO:0098662)	0.110378	1	0	0	3.52734	7.77369	SLC12A3;MCOLN3
sulfur compound biosynthetic process (GO:0044272)	0.192923	1	0	0	4.68384	7.70709	EXTL3
cellular response to nutrient levels (GO:0031669)	0.197028	1	0	0	4.57247	7.42758	RRAGD
sensory perception (GO:0007600)	0.197028	1	0	0	4.57247	7.42758	TTC8
negative regulation of supramolecular fiber organization (GO:1902904)	0.197028	1	0	0	4.57247	7.42758	CLIP3
cytoskeleton organization (GO:0007010)	0.198593	1	0	0	4.53515	7.33107	APOE
negative regulation of response to stimulus (GO:0048585)	0.200004	1	0	0	4.49944	7.24148	PIM3
regulation of cellular catabolic process (GO:0031329)	0.200288	1	0	0	4.48934	7.21884	RRAGD
fat cell differentiation (GO:0045444)	0.200288	1	0	0	4.48934	7.21884	CLIP3
positive regulation of mitochondrion organization (GO:0010822)	0.201413	1	0	0	4.46429	7.15356	PLAUR
regulation of macromolecule metabolic process (GO:0060255)	0.202819	1	0	0	4.42968	7.06728	APOE
regulation of tumor necrosis factor-mediated signaling pathway (GO:0010803)	0.203536	1	0	0	4.40917	7.01901	CLIP3
ATP metabolic process (GO:0046034)	0.203536	1	0	0	4.40917	7.01901	SLC25A13
protein glycosylation (GO:0006486)	0.204224	1	0	0	4.3956	6.98259	SERP2
cellular respiration (GO:0045333)	0.206771	1	0	0	4.33182	6.82757	SLC25A13
sodium ion transport (GO:0006814)	0.209993	1	0	0	4.25713	6.64403	SLC12A3
response to light stimulus (GO:0009416)	0.209993	1	0	0	4.25713	6.64403	OPN3
mitotic cytokinesis (GO:0000281)	0.213202	1	0	0	4.18498	6.46795	TRIM36
cell morphogenesis (GO:0000902)	0.213202	1	0	0	4.18498	6.46795	RELN
regulation of signal transduction by p53 class mediator (GO:1901796)	0.21537	1	0	0	4.14079	6.35775	STK11
regulation of mRNA splicing, via spliceosome (GO:0048024)	0.216398	1	0	0	4.11523	6.29892	RBM4
cellular response to growth factor stimulus (GO:0071363)	0.216753	1	0	0	4.111	6.2857	NR4A1
regulation of primary metabolic process (GO:0080090)	0.216753	1	0	0	4.111	6.2857	APOE
regulation of cellular component organization (GO:0051128)	0.218133	1	0	0	4.08163	6.2149	STK11
positive regulation of T cell proliferation (GO:0042102)	0.219581	1	0	0	4.04776	6.13655	CD276
regulation of T cell proliferation (GO:0042129)	0.222751	1	0	0	3.98248	5.98049	CD276
peptidyl-serine phosphorylation (GO:0018105)	0.224999	1	0	0	3.94089	5.87846	STK11
positive regulation of cell projection organization (GO:0031346)	0.225909	1	0	0	3.91926	5.83039	RELN
negative regulation of canonical Wnt signaling pathway (GO:0090090)	0.229091	1	0	0	3.861	5.68972	APOE
glucose metabolic process (GO:0006006)	0.229054	1	0	0	3.85802	5.68595	SLC25A13
glycerophospholipid metabolic process (GO:0006650)	0.229054	1	0	0	3.85802	5.68595	PIGF
positive regulation of endocytosis (GO:0045807)	0.229054	1	0	0	3.85802	5.68595	CLIP3
positive regulation of protein modification by small protein conjugation or removal (GO:1903322)	0.232186	1	0	0	3.79867	5.54688	TBC1D7
positive regulation of intracellular protein transport (GO:0090316)	0.234513	1	0	0	3.7594	5.45204	BAG3
cellular response to light stimulus (GO:0071482)	0.235306	1	0	0	3.74111	5.4129	OPN3
positive regulation of synaptic transmission (GO:0050806)	0.238413	1	0	0	3.68528	5.28377	RELN
regulation of protein localization to plasma membrane (GO:1903076)	0.238413	1	0	0	3.68528	5.28377	CLIP3
positive regulation of T cell activation (GO:0050870)	0.241508	1	0	0	3.63108	5.15924	CD276
regulation of endocytosis (GO:0030100)	0.24459	1	0	0	3.57846	5.03908	CLIP3
protein ubiquitination involved in ubiquitin-dependent protein catabolic process (GO:0042787)	0.24766	1	0	0	3.52734	4.9231	KLHL25
interferon-gamma-mediated signaling pathway (GO:0060333)	0.24766	1	0	0	3.52734	4.9231	TRIM68
cytoskeleton-dependent cytokinesis (GO:0061640)	0.24766	1	0	0	3.52734	4.9231	TRIM36
positive regulation of protein modification process (GO:0031401)	0.249235	1	0	0	3.5057	4.87067	PLAUR
regulation of cation channel activity (GO:2001257)	0.250718	1	0	0	3.47766	4.81108	RELN
regulation of cell communication (GO:0010646)	0.250718	1	0	0	3.47766	4.81108	RELN
positive regulation of lymphocyte proliferation (GO:0050671)	0.250718	1	0	0	3.47766	4.81108	CD276
regulation of mitotic cell cycle (GO:0007346)	0.251882	1	0	0	3.4632	4.77504	PIM3
response to metal ion (GO:0010038)	0.253763	1	0	0	3.42936	4.70286	SLC25A13
regulation of fat cell differentiation (GO:0045598)	0.253763	1	0	0	3.42936	4.70286	BBS12
neuron projection development (GO:0031175)	0.25452	1	0	0	3.42173	4.68221	APOE
peptidyl-serine modification (GO:0018209)	0.25846	1	0	0	3.36134	4.54795	STK11
positive regulation of protein kinase activity (GO:0045860)	0.261075	1	0	0	3.32226	4.46161	STK11
negative regulation of cellular amide metabolic process (GO:0034249)	0.262826	1	0	0	3.29218	4.39922	RBM4
negative regulation of Wnt signaling pathway (GO:0030178)	0.263682	1	0	0	3.28407	4.37771	APOE
cilium organization (GO:0044782)	0.182622	1	0	0	2.57202	4.3733	TTC8;IFT81
positive regulation of JNK cascade (GO:0046330)	0.265823	1	0	0	3.24886	4.3045	UNC5CL
negative regulation of protein phosphorylation (GO:0001933)	0.268868	1	0	0	3.21027	4.2168	ERRFI1
response to calcium ion (GO:0051592)	0.274741	1	0	0	3.12549	4.0379	SLC25A13
ERBB signaling pathway (GO:0038127)	0.27769	1	0	0	3.08642	3.95447	MATK
positive regulation of stress-activated MAPK cascade (GO:0032874)	0.27769	1	0	0	3.08642	3.95447	UNC5CL
protein phosphorylation (GO:0006468)	0.198465	1	0	0	2.43161	3.93227	STK11;PIM3
receptor-mediated endocytosis (GO:0006898)	0.281678	1	0	0	3.03951	3.85103	APOE
modulation of chemical synaptic transmission (GO:0050804)	0.283553	1	0	0	3.01114	3.79511	RELN
protein homooligomerization (GO:0051260)	0.284214	1	0	0	3.00752	3.78354	ILDR1
positive regulation of protein ubiquitination (GO:0031398)	0.286466	1	0	0	2.97486	3.71898	TBC1D7
protein ubiquitination (GO:0016567)	0.149237	1	0	0	1.95189	3.71292	KLHL25;KLHL32;TRIM68;TRIM36
activation of GTPase activity (GO:0090630)	0.289368	1	0	0	2.93945	3.64508	TBC1D7
regulation of translation (GO:0006417)	0.2135	1	0	0	2.31844	3.57995	RBM4;KLHL25
regulation of peptidyl-tyrosine phosphorylation (GO:0050730)	0.292258	1	0	0	2.90487	3.57332	RELN
calcium ion transmembrane transport (GO:0070588)	0.295137	1	0	0	2.87109	3.50363	MCOLN3
regulation of cell growth (GO:0001558)	0.298006	1	0	0	2.84293	3.44176	STK11
organic substance transport (GO:0071702)	0.298004	1	0	0	2.83809	3.43593	NME4
positive regulation of transcription from RNA polymerase II promoter (GO:0045944)	0.184152	1	0	0	2.02156	3.42048	NR4A2;PER1;NR4A1
regulation of autophagy (GO:0010506)	0.300486	1	0	0	2.81492	3.38453	STK11
T cell activation (GO:0042110)	0.300859	1	0	0	2.80584	3.37012	CD276
negative regulation of translation (GO:0017148)	0.300859	1	0	0	2.80584	3.37012	RBM4
regulation of I-kappaB kinase/NF-kappaB signaling (GO:0043122)	0.301723	1	0	0	2.80112	3.35643	PER1
negative regulation of cellular protein metabolic process (GO:0032269)	0.303704	1	0	0	2.77431	3.30615	RBM4
positive regulation of phosphorylation (GO:0042327)	0.306649	1	0	0	2.74725	3.2474	PLAUR
regulation of cytokine-mediated signaling pathway (GO:0001959)	0.306536	1	0	0	2.74348	3.24395	CLIP3
regulation of JNK cascade (GO:0046328)	0.306536	1	0	0	2.74348	3.24395	UNC5CL
lipid transport (GO:0006869)	0.309357	1	0	0	2.71334	3.18344	NME4
cellular response to acid chemical (GO:0071229)	0.309357	1	0	0	2.71334	3.18344	RRAGD
regulation of canonical Wnt signaling pathway (GO:0060828)	0.312758	1	0	0	2.68276	3.11824	APOE
negative regulation of cellular process (GO:0048523)	0.239781	1	0	0	2.14018	3.05625	NR4A1;STK11
central nervous system development (GO:0007417)	0.317608	1	0	0	2.63331	3.02024	NR4A2
protein oligomerization (GO:0051259)	0.317608	1	0	0	2.63331	3.02024	ILDR1
respiratory electron transport chain (GO:0022904)	0.317753	1	0	0	2.62674	3.01151	SLC25A13
positive regulation of protein localization to membrane (GO:1905477)	0.320529	1	0	0	2.59909	2.9572	CLIP3
regulation of cytoskeleton organization (GO:0051493)	0.320529	1	0	0	2.59909	2.9572	TRIM36
viral process (GO:0016032)	0.321224	1	0	0	2.5974	2.94966	APOE
Ras protein signal transduction (GO:0007265)	0.324821	1	0	0	2.56246	2.88144	RAB30
cellular response to organonitrogen compound (GO:0071417)	0.326048	1	0	0	2.5455	2.85277	RRAGD
positive regulation of neuron projection development (GO:0010976)	0.326048	1	0	0	2.5455	2.85277	RELN
phosphatidylinositol biosynthetic process (GO:0006661)	0.328791	1	0	0	2.51953	2.80255	PIGF
positive regulation of neuron differentiation (GO:0045666)	0.328791	1	0	0	2.51953	2.80255	RELN
histone modification (GO:0016570)	0.328791	1	0	0	2.51953	2.80255	BRMS1L
plasma membrane bounded cell projection assembly (GO:0120031)	0.255345	1	0	0	2.04908	2.79728	TTC8;IFT81
apoptotic process (GO:0006915)	0.334322	1	0	0	2.47372	2.71033	STK11
regulation of protein ubiquitination (GO:0031396)	0.336953	1	0	0	2.44469	2.65936	TBC1D7
metal ion transport (GO:0030001)	0.336953	1	0	0	2.44469	2.65936	SLC12A3
proteasomal protein catabolic process (GO:0010498)	0.341363	1	0	0	2.41109	2.59146	ABTB2
monovalent inorganic cation transport (GO:0015672)	0.345018	1	0	0	2.37417	2.52649	SLC12A3
positive regulation of cell proliferation (GO:0008284)	0.24634	1	0	0	1.74703	2.44767	MATK;TET1;NOX1
cellular response to starvation (GO:0009267)	0.352985	1	0	0	2.3076	2.40297	RRAGD
nucleotide-excision repair (GO:0006289)	0.35562	1	0	0	2.28624	2.36372	FANCC
regulation of cytokine production (GO:0001817)	0.35562	1	0	0	2.28624	2.36372	CD276
regulation of protein phosphorylation (GO:0001932)	0.368811	1	0	0	2.18938	2.18385	PLAUR
positive regulation of kinase activity (GO:0033674)	0.368634	1	0	0	2.18508	2.1806	RELN
endocytosis (GO:0006897)	0.371047	1	0	0	2.17273	2.1541	APOE
cellular response to oxidative stress (GO:0034599)	0.373767	1	0	0	2.14707	2.11299	FANCC
protein O-linked glycosylation (GO:0006493)	0.373767	1	0	0	2.14707	2.11299	TET1
regulation of programmed cell death (GO:0043067)	0.376605	1	0	0	2.1322	2.08222	STEAP3
regulation of macroautophagy (GO:0016241)	0.376318	1	0	0	2.12857	2.08029	RRAGD
positive regulation of peptidyl-tyrosine phosphorylation (GO:0050731)	0.376318	1	0	0	2.12857	2.08029	RELN
cellular response to interferon-gamma (GO:0071346)	0.376318	1	0	0	2.12857	2.08029	TRIM68
protein localization to cell periphery (GO:1990778)	0.378858	1	0	0	2.11037	2.04831	MAP7
Golgi vesicle transport (GO:0048193)	0.379916	1	0	0	2.10859	2.04071	KIF2A
calcium ion transport (GO:0006816)	0.381389	1	0	0	2.09249	2.01702	MCOLN3
cellular response to oxygen-containing compound (GO:1901701)	0.383211	1	0	0	2.08551	2.00036	SESN1
regulation of neuron projection development (GO:0010975)	0.383909	1	0	0	2.0749	1.98641	RELN
brain development (GO:0007420)	0.383909	1	0	0	2.0749	1.98641	RELN
enzyme linked receptor protein signaling pathway (GO:0007167)	0.386419	1	0	0	2.05761	1.95645	MATK
macromolecular complex assembly (GO:0065003)	0.386419	1	0	0	2.05761	1.95645	FANCC
cilium assembly (GO:0060271)	0.325743	1	0	0	1.71468	1.92326	TTC8;IFT81
ion transport (GO:0006811)	0.327228	1	0	0	1.70874	1.90883	SLC12A3;SLC26A2
sulfur compound biosynthetic process (GO:0044272)	0.391409	1	0	0	2.02388	1.8984	SLC26A2
tumor necrosis factor-mediated signaling pathway (GO:0033209)	0.393889	1	0	0	2.00743	1.87029	EDARADD
organic anion transport (GO:0015711)	0.396359	1	0	0	1.99124	1.84276	SLC26A2
positive regulation of intracellular signal transduction (GO:1902533)	0.306815	1	0	0	1.54643	1.82712	UNC5CL;RELN;RRAGD
chemical synaptic transmission (GO:0007268)	0.39943	1	0	0	1.97726	1.81457	APOE
proteasome-mediated ubiquitin-dependent protein catabolic process (GO:0043161)	0.401561	1	0	0	1.96367	1.79165	ABTB2
positive regulation of transcription, DNA-templated (GO:0045893)	0.312081	1	0	0	1.53061	1.78239	NR4A2;PER1;NR4A1
protein lipidation (GO:0006497)	0.403709	1	0	0	1.9442	1.76351	PIGF
protein glycosylation (GO:0006486)	0.410971	1	0	0	1.89934	1.68895	TET1
protein localization to plasma membrane (GO:0072659)	0.410971	1	0	0	1.89934	1.68895	MAP7
mitochondrial transport (GO:0006839)	0.422881	1	0	0	1.82899	1.57415	SLC25A13
regulation of cell migration (GO:0030334)	0.427586	1	0	0	1.80832	1.53635	KIF2A
positive regulation of cellular process (GO:0048522)	0.351286	1	0	0	1.42725	1.49312	MATK;TET1;NOX1
neuron differentiation (GO:0030182)	0.432237	1	0	0	1.77636	1.48997	PROX2
regulation of small GTPase mediated signal transduction (GO:0051056)	0.434552	1	0	0	1.76367	1.46991	RELN
modification-dependent protein catabolic process (GO:0019941)	0.436859	1	0	0	1.75116	1.45022	KLHL25
cellular protein localization (GO:0034613)	0.438685	1	0	0	1.74749	1.43988	RAB30
positive regulation of macromolecule biosynthetic process (GO:0010557)	0.439156	1	0	0	1.73883	1.43088	NOX1
cellular response to DNA damage stimulus (GO:0006974)	0.440681	1	0	0	1.73686	1.42325	STK11
cellular protein complex assembly (GO:0043623)	0.443722	1	0	0	1.71468	1.39327	BBS12
regulation of protein kinase activity (GO:0045859)	0.450502	1	0	0	1.67968	1.33937	RELN
ubiquitin-dependent protein catabolic process (GO:0006511)	0.45251	1	0	0	1.67574	1.32877	ABTB2
negative regulation of cell differentiation (GO:0045596)	0.457201	1	0	0	1.64609	1.28828	BBS12
intracellular protein transport (GO:0006886)	0.458333	1	0	0	1.64677	1.28474	RAB30
spermatogenesis (GO:0007283)	0.463819	1	0	0	1.61381	1.23983	IFT81
male gamete generation (GO:0048232)	0.466007	1	0	0	1.60333	1.22423	IFT81
negative regulation of transcription, DNA-templated (GO:0045892)	0.419111	1	0	0	1.40573	1.22245	NR4A2;PER1
transcription, DNA-templated (GO:0006351)	0.466955	1	0	0	1.60514	1.22235	NR4A2
negative regulation of transcription from RNA polymerase II promoter (GO:0000122)	0.402072	1	0	0	1.31105	1.19452	CBX6;BRMS1L;PROX2
negative regulation of cell proliferation (GO:0008285)	0.473569	1	0	0	1.57418	1.17664	STK11
axon guidance (GO:0007411)	0.474672	1	0	0	1.56274	1.16445	RELN
cellular macromolecule biosynthetic process (GO:0034645)	0.477312	1	0	0	1.55703	1.15155	NR4A2
protein localization to membrane (GO:0072657)	0.478953	1	0	0	1.54321	1.13604	MAP7
negative regulation of intracellular signal transduction (GO:1902532)	0.48108	1	0	0	1.53362	1.12219	TBC1D7
positive regulation of protein modification process (GO:0031401)	0.485309	1	0	0	1.51481	1.09516	CLIP3
positive regulation of I-kappaB kinase/NF-kappaB signaling (GO:0043123)	0.485309	1	0	0	1.51481	1.09516	UNC5CL
T cell receptor signaling pathway (GO:0050852)	0.485309	1	0	0	1.51481	1.09516	CD276
organelle assembly (GO:0070925)	0.451766	1	0	0	1.31337	1.04359	TTC8;IFT81
positive regulation of protein kinase activity (GO:0045860)	0.503921	1	0	0	1.43554	0.983829	RELN
positive regulation of hydrolase activity (GO:0051345)	0.503921	1	0	0	1.43554	0.983829	TBC1D7
protein autophosphorylation (GO:0046777)	0.509976	1	0	0	1.41093	0.950111	MATK
gene expression (GO:0010467)	0.51682	1	0	0	1.39034	0.917706	NR4A2
positive regulation of protein phosphorylation (GO:0001934)	0.517684	1	0	0	1.38696	0.913164	PLAUR
protein modification by small protein conjugation (GO:0032446)	0.481272	1	0	0	1.24077	0.907405	KLHL25;KLHL32
regulation of intracellular signal transduction (GO:1902531)	0.526235	1	0	0	1.3541	0.869341	STK11
positive regulation of protein phosphorylation (GO:0001934)	0.499546	1	0	0	1.19861	0.831901	CLIP3;RELN
regulation of GTPase activity (GO:0043087)	0.535383	1	0	0	1.31337	0.820559	TBC1D7
RNA metabolic process (GO:0016070)	0.541058	1	0	0	1.29274	0.794038	RBM4
positive regulation of GTPase activity (GO:0043547)	0.542935	1	0	0	1.28601	0.78545	TBC1D7
negative regulation of nucleic acid-templated transcription (GO:1903507)	0.544532	1	0	0	1.287	0.782277	PER1
RNA processing (GO:0006396)	0.544804	1	0	0	1.27934	0.776984	RBM4
positive regulation of cell differentiation (GO:0045597)	0.546665	1	0	0	1.27275	0.768637	RBM4
cellular response to tumor necrosis factor (GO:0071356)	0.546665	1	0	0	1.27275	0.768637	EDARADD
cellular response to cytokine stimulus (GO:0071345)	0.554221	1	0	0	1.25313	0.739589	SOCS3
regulation of autophagy (GO:0010506)	0.563084	1	0	0	1.21632	0.698566	RRAGD
regulation of I-kappaB kinase/NF-kappaB signaling (GO:0043122)	0.564872	1	0	0	1.21036	0.691305	UNC5CL
positive regulation of signal transduction (GO:0009967)	0.568426	1	0	0	1.19861	0.677077	RELN
neutrophil degranulation (GO:0043312)	0.572235	1	0	0	1.19296	0.665919	PLAUR
regulation of transcription, DNA-templated (GO:0006355)	0.537795	1	0	0	1.07277	0.665415	PER1;APOE;MED18
positive regulation of phosphorylation (GO:0042327)	0.57195	1	0	0	1.18708	0.663227	CLIP3
neutrophil activation involved in immune response (GO:0002283)	0.575294	1	0	0	1.18308	0.654094	PLAUR
cellular protein metabolic process (GO:0044267)	0.576056	1	0	0	1.18064	0.651181	APOE
neutrophil mediated immunity (GO:0002446)	0.578333	1	0	0	1.17336	0.642541	PLAUR
positive regulation of sequence-specific DNA binding transcription factor activity (GO:0051091)	0.584065	1	0	0	1.14844	0.617562	RELN
central nervous system development (GO:0007417)	0.587464	1	0	0	1.13785	0.605268	RELN
protein ubiquitination (GO:0016567)	0.59248	1	0	0	1.12931	0.591122	ABTB2
protein phosphorylation (GO:0006468)	0.570805	1	0	0	1.0507	0.589133	RELN;MATK
positive regulation of cytokine production (GO:0001819)	0.592511	1	0	0	1.12233	0.587414	NOX1
negative regulation of cellular macromolecule biosynthetic process (GO:2000113)	0.596851	1	0	0	1.11607	0.575991	PER1
axonogenesis (GO:0007409)	0.597497	1	0	0	1.10724	0.570233	RELN
regulation of cell proliferation (GO:0042127)	0.580801	1	0	0	1.001	0.543891	MATK;TET1;NOX1
extracellular matrix organization (GO:0030198)	0.607288	1	0	0	1.07823	0.537766	ITGAD
proteasomal protein catabolic process (GO:0010498)	0.619979	1	0	0	1.04183	0.498067	KLHL25
regulation of immune response (GO:0050776)	0.64122	1	0	0	0.983719	0.437148	CD276
inflammatory response (GO:0006954)	0.642691	1	0	0	0.979816	0.433168	NOX1
antigen receptor-mediated signaling pathway (GO:0050851)	0.64996	1	0	0	0.960753	0.413935	CD276
positive regulation of programmed cell death (GO:0043068)	0.64996	1	0	0	0.960753	0.413935	CLIP3
negative regulation of transcription, DNA-templated (GO:0045892)	0.64502	1	0	0	0.91112	0.399503	CBX6;BRMS1L;PROX2
regulation of protein phosphorylation (GO:0001932)	0.655669	1	0	0	0.946029	0.399317	CLIP3
regulation of programmed cell death (GO:0043067)	0.665441	1	0	0	0.921319	0.375259	NME4
negative regulation of gene expression (GO:0010629)	0.666965	1	0	0	0.924642	0.374496	PER1
cellular response to oxygen-containing compound (GO:1901701)	0.673598	1	0	0	0.901144	0.356062	RRAGD
cytokine-mediated signaling pathway (GO:0019221)	0.675876	1	0	0	0.902731	0.353641	SOCS3
protein polyubiquitination (GO:0000209)	0.685467	1	0	0	0.872486	0.329499	TRIM36
DNA repair (GO:0006281)	0.691875	1	0	0	0.857339	0.315801	FANCC
proteolysis (GO:0006508)	0.695658	1	0	0	0.8485	0.307918	PGPEP1
positive regulation of apoptotic process (GO:0043065)	0.715072	1	0	0	0.804279	0.269732	CLIP3
DNA metabolic process (GO:0006259)	0.723177	1	0	0	0.786349	0.254857	FANCC
cytokine-mediated signaling pathway (GO:0019221)	0.731087	1	0	0	0.780138	0.244356	EDARADD;TRIM68
regulation of cell proliferation (GO:0042127)	0.733053	1	0	0	0.772201	0.239797	STK11
protein transport (GO:0015031)	0.736543	1	0	0	0.757404	0.231604	CLIP3
cellular protein localization (GO:0034613)	0.737628	1	0	0	0.755087	0.229785	RRAGD
cellular response to DNA damage stimulus (GO:0006974)	0.739784	1	0	0	0.750497	0.226197	FANCC
ubiquitin-dependent protein catabolic process (GO:0006511)	0.752358	1	0	0	0.724087	0.206033	KLHL25
post-translational protein modification (GO:0043687)	0.768195	1	0	0	0.691635	0.182392	KLHL25
phosphorylation (GO:0016310)	0.79439	1	0	0	0.639672	0.14724	MATK
transmembrane receptor protein tyrosine kinase signaling pathway (GO:0007169)	0.802727	1	0	0	0.623519	0.137013	MATK
gene expression (GO:0010467)	0.81461	1	0	0	0.600763	0.123184	RBM4
regulation of transcription from RNA polymerase II promoter (GO:0006357)	0.858207	1	0	0	0.668237	0.10218	CBX6;BRMS1L;TET1;PROX2
regulation of apoptotic process (GO:0042981)	0.847816	1	0	0	0.605923	0.100033	CLIP3;NME4
regulation of gene expression (GO:0010468)	0.845121	1	0	0	0.55104	0.0927266	PER1
nervous system development (GO:0007399)	0.845538	1	0	0	0.542667	0.0910498	RELN
positive regulation of transcription from RNA polymerase II promoter (GO:0045944)	0.863322	1	0	0	0.582343	0.0855852	TET1;PROX2
negative regulation of cellular macromolecule biosynthetic process (GO:2000113)	0.878137	1	0	0	0.482253	0.0626699	RBM4
cellular protein modification process (GO:0006464)	0.918124	1	0	0	0.493334	0.0421418	KLHL25;MATK
regulation of nucleic acid-templated transcription (GO:1903506)	0.918038	1	0	0	0.406777	0.0347863	GPBP1L1
negative regulation of gene expression (GO:0010629)	0.921726	1	0	0	0.399537	0.032565	RBM4
regulation of cellular macromolecule biosynthetic process (GO:2000112)	0.925875	1	0	0	0.391305	0.0301367	GPBP1L1
positive regulation of transcription, DNA-templated (GO:0045893)	0.945813	1	0	0	0.440917	0.0245639	TET1;PROX2
regulation of gene expression (GO:0010468)	0.986718	1	0	0	0.238104	0.00318362	GPBP1L1
regulation of transcription, DNA-templated (GO:0006355)	0.998837	1	0	0	0.154514	0.000179783	GPBP1L1

## Sheet: Table 2
Supplementary Table 2. Gene names in each cluster in hierarchical K-means in Fig. 1e.
Cluster number	Gene name
1	Slc25a13
1	Nme4
1	Opn3
1	Rragd
1	Thyn1
1	Klhl32
1	Slc16a13
1	1700028I16Rik
1	1700023H06Rik
1	Zfp493
1	B230354K17Rik
1	4632428C04Rik
1	D930016D06Rik
1	Gm38375
1	4930477O15Rik
1	Gm44001
2	Apoe
2	Stk11
2	Per1
2	Kif2a
2	Extl3
2	Ildr1
2	Nr4a1
2	Crim1
2	Chst10
2	Itm2c
2	Steap3
2	Nr4a2
2	Errfi1
2	Rab30
2	Bag3
2	Abtb2
2	Faah
2	Pik3ip1
2	Ppp1r21
2	Pim3
2	Sesn1
2	Fam212a
2	Fam46c
2	Plaur
2	Serp2
2	Socs3
2	Gda
2	Med18
2	Ighg2b
2	H2-DMb1
2	Gm5510
2	Gm37844
2	AI506816
2	Gm33023
2	Gm5791
3	Matk
3	Brms1l
3	Map7
3	4930404N11Rik
3	Fancc
3	Pigf
3	Rbbp9
3	Gdpd3
3	Gpbp1l1
3	Slc26a2
3	Mfsd12
3	Zfp60
3	D11Wsu47e
3	Unc5cl
3	Magi1
3	Bbs12
3	Klhl25
3	Izumo4
3	Pgpep1
3	Trim12c
3	Zfp873
3	Zfp780b
3	1110002L01Rik
3	Trim68
3	Cbx6
3	2610021A01Rik
3	BC051226
3	Edaradd
3	Gm35035
4	Tmem132e
4	Ttc8
4	Tbc1d7
4	Ift81
4	Cenpi
4	Trim36
4	Cd276
4	Mcoln3
4	Slc18b1
4	Prox2
4	B430306N03Rik
4	Usp17la
4	Olfr1105
4	Myadml2os
4	Gm11520
4	2610027F03Rik
4	Gm44751
4	Gm48249
4	Gm30239
4	Gm3227
4	Gm47730
5	Clip3
5	Slc16a9
5	Noxred1
5	Gm15834
5	Rbm4
5	Gm42828
5	Gm47078
6	Nox1
6	Slc12a3
6	Zscan12
6	Reln
6	Tet1
6	Itgad
6	BC147527
6	Gm42710

## Sheet: Table 3
Supplementary Table 3. Allele frequency in the rs584007 in Fig. 5.
Allele frequencies
	AA	EA	AMR
G allele	0.69	0.51	0.8
A allele	0.31	0.49	0.2

## Sheet: Table 4
Supplementary Table 4. Two-way ANOVA result summary, related to Figures.
Figure 2C
ANOVA table	SS	DF	MS	F (DFn, DFd)	P value
Interaction	1223	3	407.8	F (3, 32) = 5.415	P=0.0040
Trial	19764	1	19764	F (1, 32) = 262.4	P<0.0001
Group	1951	3	650.4	F (3, 32) = 4.705	P=0.0078
Subjects (matching)	4424	32	138.2	F (32, 32) = 1.836	P=0.0453
Residual	2410	32	75.31
Figure 2D
ANOVA table	SS	DF	MS	F (DFn, DFd)	P value
Interaction	40.88	1	40.88	F (1, 32) = 6.786	P=0.0138
Prenatal exposure	13.75	1	13.75	F (1, 32) = 2.282	P=0.1407
Postnatal treatment	56.86	1	56.86	F (1, 32) = 9.437	P=0.0043
Residual	192.8	32	6.024
Figure 3A
ANOVA table	SS	DF	MS	F (DFn, DFd)	P value
Interaction	68.06	1	68.06	F (1, 12) = 7.545	P=0.0177
Prenatal exposure	0.5625	1	0.5625	F (1, 12) = 0.06236	P=0.8070
Postnatal treatment	60.06	1	60.06	F (1, 12) = 6.658	P=0.0241
Residual	108.3	12	9.021
Figure 3C
ANOVA table	SS	DF	MS	F (DFn, DFd)	P value
Interaction	66613344	1	66613344	F (1, 20) = 17.4	P=0.0005
group	28579838	1	28579838	F (1, 20) = 7.464	P=0.0128
treatment	18134294	1	18134294	F (1, 20) = 4.736	P=0.0417
Residual	76578050	20	3828903
Figure 3E
ANOVA table	SS	DF	MS	F (DFn, DFd)	P value
Interaction	82566051	1	82566051	F (1, 20) = 17.04	P=0.0005
group	33580638	1	33580638	F (1, 20) = 6.931	P=0.0160
treatment	3717001	1	3717001	F (1, 20) = 0.7672	P=0.3915
Residual	96901217	20	4845061
Figure 5D
ANOVA table	SS	DF	MS	F (DFn, DFd)	P value
Interaction	12.76	2	6.379	F (2, 141) = 6.242	P=0.0025
Prenatal exposure	13.07	1	13.07	F (1, 141) = 12.79	P=0.0005
genotype	12.5	2	6.25	F (2, 141) = 6.116	P=0.0028
Residual	144.1	141	1.022
Figure 5F
ANOVA table	SS	DF	MS	F (DFn, DFd)	P value
Interaction	1.87	2	0.935	F (2, 451) = 0.9779	P=0.3769
Prenatal exposure	25.45	1	25.45	F (1, 451) = 26.61	P<0.0001
genotype	3.95	2	1.975	F (2, 451) = 2.066	P=0.1279
Residual	431.3	451	0.9562
Figure S5C
ANOVA table	SS	DF	MS	F (DFn, DFd)	P value
Interaction	617.4	1	617.4	F (1, 31) = 8.263	P=0.0072
Prenatal exposure	168.4	1	168.4	F (1, 31) = 2.254	P=0.1434
Postnatal treatment	187.4	1	187.4	F (1, 31) = 2.508	P=0.1234
Residual	2316	31	74.72
Figure S5E
ANOVA table	SS	DF	MS	F (DFn, DFd)	P value
Interaction	18.06	1	18.06	F (1, 12) = 3.959	P=0.0699
Prenatal exposure	5.063	1	5.063	F (1, 12) = 1.11	P=0.3129
Postnatal treatment	52.56	1	52.56	F (1, 12) = 11.52	P=0.0053
Residual	54.75	12	4.563
Figure S5G
ANOVA table	SS	DF	MS	F (DFn, DFd)	P value
Interaction	16905852	1	16905852	F (1, 20) = 3.725	P=0.0679
Prenatal exposure	55696113	1	55696113	F (1, 20) = 12.27	P=0.0022
Postnatal treatment	82662528	1	82662528	F (1, 20) = 18.21	P=0.0004
Residual	90781706	20	4539085
Figure S5J
ANOVA table	SS	DF	MS	F (DFn, DFd)	P value
Interaction	0.1325	1	0.1325	F (1, 20) = 29.93	P<0.0001
Prenatal exposure	0.03103	1	0.03103	F (1, 20) = 7.013	P=0.0154
Postnatal treatment	0.02024	1	0.02024	F (1, 20) = 4.574	P=0.0450
Residual	0.0885	20	0.004425
Figure S6E
ANOVA table	SS	DF	MS	F (DFn, DFd)	P value
Interaction	29.3	27	1.085	F (27, 135) = 3.098	P<0.0001
Day	2498	9	277.6	F (9, 135) = 792.3	P<0.0001
Group	120.5	3	40.18	F (3, 15) = 0.9465	P=0.4430
Subjects (matching)	636.8	15	42.45	F (15, 135) = 121.2	P<0.0001
Residual	47.29	135	0.3503
Figure S6F
ANOVA table	SS	DF	MS	F (DFn, DFd)	P value
Interaction	13.71	27	0.5078	F (27, 117) = 1.544	P=0.0594
Day	910.7	9	101.2	F (9, 117) = 307.8	P<0.0001
Group	103.8	3	34.6	F (3, 13) = 1.585	P=0.2408
Subjects (matching)	283.8	13	21.83	F (13, 117) = 66.4	P<0.0001
Residual	38.47	117	0.3288
Figure S7G
ANOVA table	SS	DF	MS	F (DFn, DFd)	P value
Interaction	0.07878	1	0.07878	F (1, 20) = 13.17	P=0.0017
Prenatal exposure	0.01932	1	0.01932	F (1, 20) = 3.229	P=0.0874
Postnatal treatment	0.05851	1	0.05851	F (1, 20) = 9.778	P=0.0053
Residual	0.1197	20	0.005984
Figure S7H
ANOVA table	SS	DF	MS	F (DFn, DFd)	P value
Interaction	0.07504	1	0.07504	F (1, 20) = 9.424	P=0.0060
Prenatal exposure	0.002646	1	0.002646	F (1, 20) = 0.3323	P=0.5707
Postnatal treatment	0.03053	1	0.03053	F (1, 20) = 3.834	P=0.0643
Residual	0.1593	20	0.007963
Figure S9A
ANOVA table	SS	DF	MS	F (DFn, DFd)	P value
Interaction	152.3	1	152.3	F (1, 28) = 2.146	P=0.1541
Prenatal exposure	524.5	1	524.5	F (1, 28) = 7.388	P=0.0111
Postnatal treatment	2.554	1	2.554	F (1, 28) = 0.03597	P=0.8509
Residual	1988	28	70.99
Figure S9B
ANOVA table	SS	DF	MS	F (DFn, DFd)	P value
Interaction	113.1	1	113.1	F (1, 12) = 1.805	P=0.2039
Prenatal exposure	531.1	1	531.1	F (1, 12) = 8.475	P=0.0131
Postnatal treatment	112.2	1	112.2	F (1, 12) = 1.79	P=0.2058
Residual	752	12	62.66
